# Supplementary material for: The serostatus of Brucella spp., Chlamydia abortus, Coxiella burnetii and Neospora caninum in cattle in three cantons in Bosnia and Herzegovina
Source: BMC Vet Res. 2018 Feb 2;14:40. doi: 10.1186/s12917-018-1361-z (PMC5797338; doi:10.1186/s12917-018-1361-z)
Supplement: Supplementary file 1 — Softic_BMC_raw_dataset; The raw dataset used in this study. (XLSX 147 kb) [file 12917_2018_1361_MOESM1_ESM.xlsx]

## Sheet: Softic data
Running ID	Canton	Herd ID	Herd size	herd category	Animal ID	Breed	Age	Sex	Brucella_coded	Neospora_coded	BVD_coded	Chl	Chldich	Qfe	Qfedich	II	III	IV
1	1	1	10	0	1	1	0	1	0	0	0	2	1	0	0	0	0	0
2	1	1	10	0	2	3	0	1	0	0	0	0	0	0	0	0	0	0
3	1	1	10	0	3	3	1	1	0	0	0	2	1	0	0	0	0	0
4	1	1	10	0	4	3	1	1	0	0	0	2	1	0	0	0	0	0
5	1	1	10	0	5	1	1	1	0	0	0	0	0	0	0	0	0	0
6	1	1	10	0	6	1	1	1	0	0	0	0	0	0	0	0	0	0
7	1	1	10	0	7	1	1	1	0	0	0	0	0	0	0	0	0	0
8	1	1	10	0	8	3	1	1	0	0	0	0	0	0	0	0	0	0
9	1	1	10	0	9	3	1	1	0	0	0	2	1	0	0	0	0	0
10	1	1	10	0	10	3	1	1	0	0	0	2	1	0	0	0	0	0
11	1	2	9	0	11	3	1	1	0	0	0	2	1	2	1	1	0	0
12	1	2	9	0	12	3	1	1	0	0	0	2	1	0	0	0	0	0
13	1	2	9	0	13	3	1	1	0	0	0	2	1	0	0	0	0	0
14	1	2	9	0	14	3	1	1	0	0	0	2	1	0	0	0	0	0
15	1	2	9	0	15	3	1	1	0	0	0	2	1	0	0	0	0	0
16	1	2	9	0	16	3	1	1	0	0	0	2	1	0	0	0	0	0
17	1	2	9	0	17	3	1	1	0	0	0	0	0	0	0	0	0	0
18	1	2	9	0	18	3	0	1	0	0	0	2	1	0	0	0	0	0
19	1	2	9	0	19	3	0	1	0	0	0	0	0	0	0	0	0	0
20	1	3	26	1	20	3	1	1	0	0	0	2	1	0	0	0	0	0
21	1	3	26	1	21	3	1	1	0	0	0	2	1	0	0	0	0	0
22	1	3	26	1	22	3	1	1	0	0	0	2	1	0	0	0	0	0
23	1	3	26	1	23	3	1	1	0	0	0	2	1	0	0	0	0	0
24	1	3	26	1	24	3	1	1	0	0	0	1	1	0	0	0	0	0
25	1	3	26	1	25	3	1	1	0	0	0	2	1	0	0	0	0	0
26	1	3	26	1	26	3	1	1	0	0	0	2	1	0	0	0	0	0
27	1	3	26	1	27	3	1	1	0	2	0	2	1	0	0	1	0	0
28	1	3	26	1	28	3	1	1	0	0	0	1	1	0	0	0	0	0
29	1	3	26	1	29	3	1	1	0	0	0	2	1	0	0	0	0	0
30	1	3	26	1	30	3	1	1	0	0	0	2	1	0	0	0	0	0
31	1	3	26	1	31	3	1	1	0	0	0	2	1	0	0	0	0	0
32	1	3	26	1	32	3	1	1	0	0	0	0	0	0	0	0	0	0
33	1	3	26	1	33	3	1	1	0	0	0	1	1	0	0	0	0	0
34	1	3	26	1	34	3	1	1	0	0	0	2	1	2	1	1	0	0
35	1	3	26	1	35	3	1	1	0	0	0	0	0	0	0	0	0	0
36	1	3	26	1	36	3	1	1	0	0	0	2	1	0	0	0	0	0
37	1	3	26	1	37	3	1	1	0	2	0	0	0	0	0	0	0	0
38	1	3	26	1	38	3	1	1	0	0	0	0	0	0	0	0	0	0
39	1	3	26	1	39	3	1	1	0	0	0	0	0	0	0	0	0	0
40	1	3	26	1	40	3	0	1	0	0	0	2	1	0	0	0	0	0
41	1	3	26	1	41	3	0	1	0	0	2	2	1	0	0	1	0	0
42	1	3	26	1	42	3	0	1	0	0	0	2	1	0	0	0	0	0
43	1	3	26	1	43	3	0	1	0	0	0	2	1	0	0	0	0	0
44	1	3	26	1	44	3	0	1	0	0	0	2	1	2	1	1	0	0
45	1	3	26	1	45	3	0	1	0	0	0	0	0	0	0	0	0	0
46	1	4	15	1	46	3	1	1	0	0	0	2	1	0	0	0	0	0
47	1	4	15	1	47	3	1	1	0	0	0	0	0	0	0	0	0	0
48	1	4	15	1	48	3	1	1	0	0	0	0	0	0	0	0	0	0
49	1	4	15	1	49	1	1	1	0	0	0	2	1	0	0	0	0	0
50	1	4	15	1	50	1	1	1	0	0	0	2	1	0	0	0	0	0
51	1	4	15	1	51	1	2	1	0	0	0	2	1	0	0	0	0	0
52	1	4	15	1	52	3	1	1	0	0	0	2	1	0	0	0	0	0
53	1	4	15	1	53	3	2	1	0	0	0	2	1	0	0	0	0	0
54	1	5	5	0	54	1	1	1	0	2	0	2	1	0	0	1	0	0
55	1	5	5	0	55	1	1	1	0	2	0	0	0	0	0	0	0	0
56	1	5	5	0	56	1	1	1	0	2	0	0	0	0	0	0	0	0
57	1	5	5	0	57	1	1	1	0	0	0	0	0	0	0	0	0	0
58	1	51	8	0	58	3	1	1	0	0	0	2	1	0	0	0	0	0
59	1	51	8	0	59	3	1	1	0	0	0	2	1	0	0	0	0	0
60	1	51	8	0	60	3	1	1	0	0	0	2	1	0	0	0	0	0
61	1	51	8	0	61	3	1	1	0	0	0	2	1	0	0	0	0	0
62	1	51	8	0	62	3	1	1	0	0	0	2	1	0	0	0	0	0
63	1	4	15	1	63	3	1	1	0	0	0	2	1	0	0	0	0	0
64	1	6	4	0	64	3	0	1	0	2	0	0	0	0	0	0	0	0
65	1	6	4	0	65	3	0	1	0	0	0	2	1	0	0	0	0	0
66	1			2	66				0	0	0	2	1	1	1	1	0	0
67	1			2	67				0	0	0	2	1	0	0	0	0	0
68	1	49	8	0	68	3	1	1	0	0	0	0	0	0	0	0	0	0
69	1	49	8	0	69	3	1	1	0	0	0	1	1	0	0	0	0	0
70	1	49	8	0	70	3	1	1	0	0	0	1	1	0	0	0	0	0
71	1	49	8	0	71	3	1	1	0	0	0	2	1	0	0	0	0	0
72	1	49	8	0	72	3	1	1	0	0	0	0	0	0	0	0	0	0
73	1	49	8	0	73	3	1	1	0	0	0	1	1	0	0	0	0	0
74	1	49	8	0	74	3	0	1	0	0	0	0	0	0	0	0	0	0
75	1	49	8	0	75	3	0	1	0	0	0	0	0	0	0	0	0	0
76	1	50	12	1	76	3	1	1	0	0	0	2	1	0	0	0	0	0
77	1	50	12	1	77	3	1	1	0	0	0	1	1	0	0	0	0	0
78	1	50	12	1	78	3	2	1	0	0	0	2	1	0	0	0	0	0
79	1	50	12	1	79	3	1	1	0	0	0	2	1	0	0	0	0	0
80	1	50	12	1	80	3	1	1	0	0	0	2	1	0	0	0	0	0
81	1	50	12	1	81	3	1	1	0	0	0	2	1	0	0	0	0	0
82	1	50	12	1	82	3	2	1	0	0	0	2	1	0	0	0	0	0
83	1	50	12	1	83	3	2	1	0	0	0	2	1	0	0	0	0	0
84	1	50	12	1	84	3	1	1	0	0	0	2	1	0	0	0	0	0
85	1	50	12	1	85	3	1	1	0	0	0	1	1	0	0	0	0	0
86	1	50	12	1	86	3	1	1	0	0	0	2	1	0	0	0	0	0
87	1	50	12	1	87	3	1	1	0	0	0	2	1	0	0	0	0	0
88	1	7	5	0	88	3	1	1	0	0	0	0	0	0	0	0	0	0
89	1	36	20	1	89	3	1	1	0	2	0	2	1	2	1	1	1	0
90	1	36	20	1	90	3	1	1	2	2	0	2	1	2	1	1	1	1
91	1	5	5	0	91	1	1	1	2	0	0	2	1	0	0	1	0	0
92	1	9	11	1	92	3	1	1	2	0	0	0	0	0	0	0	0	0
93	1	10	6	0	93	3	1	1	0	0	0	2	1	0	0	0	0	0
94	1	10	6	0	94	3	1	1	0	0	0	2	1	0	0	0	0	0
95	1	10	6	0	95	1	1	1	0	0	0	2	1	0	0	0	0	0
96	1	10	6	0	96	3	1	1	0	0	0	2	1	0	0	0	0	0
97	1	10	6	0	97	3	1	1	0	0	0	2	1	0	0	0	0	0
98	1	10	6	0	98	3	1	1	0	0	0	2	1	0	0	0	0	0
99	1	11	5	0	99	1	1	1	0	0	0	2	1	0	0	0	0	0
100	1	11	5	0	100	3	1	1	0	0	0	2	1	0	0	0	0	0
101	1	11	5	0	101	1	1	1	0	0	0	2	1	0	0	0	0	0
102	1	12	5	0	102	3	1	1	0	0	0	0	0	0	0	0	0	0
103	1	12	5	0	103	1	2	1	0	0	0	2	1	0	0	0	0	0
104	1	12	5	0	104	1	1	1	0	0	0	2	1	0	0	0	0	0
105	1	12	5	0	105	3	1	1	0	0	0	0	0	0	0	0	0	0
106	1	12	5	0	106	3	1	1	0	0	0	1	1	0	0	0	0	0
107	1	13	19	1	107	3	1	1	0	0	0	0	0	0	0	0	0	0
108	1	13	19	1	108	3	1	1	0	0	0	2	1	0	0	0	0	0
109	1	13	19	1	109	3	1	1	0	0	0	0	0	0	0	0	0	0
110	1	13	19	1	110	3	1	1	0	0	0	0	0	0	0	0	0	0
111	1	13	19	1	111	3	1	1	0	0	0	2	1	0	0	0	0	0
112	1	13	19	1	112	3	1	1	0	0	0	2	1	0	0	0	0	0
113	1	13	19	1	113	3	1	1	0	0	0	2	1	0	0	0	0	0
114	1	13	19	1	114	3	1	1	0	0	0	2	1	0	0	0	0	0
115	1	13	19	1	115	3	1	1	0	0	0	1	1	0	0	0	0	0
116	1	13	19	1	116	3	1	1	0	0	0	2	1	0	0	0	0	0
117	1	13	19	1	117	3	1	1	0	0	0	2	1	0	0	0	0	0
118	1	13	19	1	118	3	1	1	0	0	0	0	0	0	0	0	0	0
119	1	13	19	1	119	3	1	1	0	0	0	2	1	0	0	0	0	0
120	1	13	19	1	120	3	1	1	0	0	0	2	1	0	0	0	0	0
121	1	13	19	1	121	3	1	1	0	0	0	0	0	0	0	0	0	0
122	1	13	19	1	122	3	1	1	0	0	0	2	1	0	0	0	0	0
123	1	13	19	1	123	3	1	1	0	0	0	0	0	0	0	0	0	0
124	1	13	19	1	124	3	1	1	0	0	0	1	1	0	0	0	0	0
125	1	13	19	1	125	3	1	1	0	0	0	2	1	0	0	0	0	0
126	1	14	9	0	126	3	1	1	0	0	0	2	1	0	0	0	0	0
127	1	14	9	0	127	3	1	1	0	0	0	0	0	0	0	0	0	0
128	1	14	9	0	128	1	1	1	0	0	0	0	0	0	0	0	0	0
129	1	14	9	0	129	3	1	1	0	0	0	0	0	0	0	0	0	0
130	1	14	9	0	130	1	1	1	0	0	0	2	1	0	0	0	0	0
131	1	14	9	0	131	3	1	1	0	0	0	1	1	0	0	0	0	0
132	1	14	9	0	132	1	1	1	0	0	0	2	1	0	0	0	0	0
133	1	14	9	0	133	3	1	1	0	0	0	2	1	0	0	0	0	0
134	1	14	9	0	134	3	1	1	0	0	0	2	1	0	0	0	0	0
135	1	15	9	0	135	3	1	1	0	2	0	2	1	0	0	1	0	0
136	1	15	9	0	136	3	1	1	0	0	0	2	1	0	0	0	0	0
137	1	15	9	0	137	3	1	1	0	0	0	1	1	0	0	0	0	0
138	1	15	9	0	138	1	1	1	0	0	0	0	0	0	0	0	0	0
139	1	15	9	0	139	1	1	1	0	2	0	0	0	0	0	0	0	0
140	1	15	9	0	140	3	2	1	0	0	0	0	0	0	0	0	0	0
141	1	15	9	0	141	3	2	1	0	0	0	2	1	0	0	0	0	0
142	1	15	9	0	142	1	2	1	0	0	0	2	1	0	0	0	0	0
143	1	15	9	0	143	3	1	1	0	0	0	1	1	0	0	0	0	0
144	1	16	11	1	144	3	1	1	0	0	0	2	1	0	0	0	0	0
145	1	16	11	1	145	3	1	1	0	0	0	0	0	0	0	0	0	0
146	1	16	11	1	146	1	2	1	0	0	0	0	0	0	0	0	0	0
147	1	16	11	1	147	3	1	1	0	0	0	2	1	0	0	0	0	0
148	1	16	11	1	148	1	1	1	0	0	0	0	0	2	1	0	0	0
149	1	16	11	1	149	1	1	1	0	0	0	0	0	0	0	0	0	0
150	1	16	11	1	150	3	1	1	0	0	0	0	0	0	0	0	0	0
151	1	16	11	1	151	1	1	1	0	0	0	1	1	0	0	0	0	0
152	1	16	11	1	152	3	1	1	0	0	0	2	1	0	0	0	0	0
153	1	17	9	0	153	3	1	1	0	0	0	1	1	0	0	0	0	0
154	1	17	9	0	154	3	1	1	0	0	0	0	0	0	0	0	0	0
155	1	17	9	0	155	3	1	1	0	0	0	0	0	0	0	0	0	0
156	1	17	9	0	156	3	1	1	0	0	0	2	1	0	0	0	0	0
157	1	17	9	0	157	3	1	1	0	0	0	2	1	0	0	0	0	0
158	1	17	9	0	158	4	1	1	0	0	0	2	1	0	0	0	0	0
159	1	17	9	0	159	3	1	1	0	0	0	2	1	0	0	0	0	0
160	1	17	9	0	160	3	1	1	0	0	0	0	0	0	0	0	0	0
161	1	17	9	0	161	3	1	1	0	0	0	0	0	0	0	0	0	0
162	1	18	17	1	162	3	1	1	0	0	0	0	0	0	0	0	0	0
163	1	18	17	1	163	3	1	1	0	0	0	0	0	0	0	0	0	0
164	1	18	17	1	164	3	1	1	0	0	0	2	1	0	0	0	0	0
165	1	18	17	1	165	3	1	1	0	0	0	2	1	0	0	0	0	0
166	1	18	17	1	166	2	1	1	0	0	0	2	1	0	0	0	0	0
167	1	18	17	1	167	2	1	1	0	0	0	2	1	0	0	0	0	0
168	1	18	17	1	168	2	1	1	0	0	0	1	1	0	0	0	0	0
169	1	18	17	1	169	2	1	1	0	0	0	2	1	0	0	0	0	0
170	1	18	17	1	170	3	1	1	0	0	0	0	0	0	0	0	0	0
171	1	18	17	1	171	2	1	1	0	0	0	0	0	0	0	0	0	0
172	1	18	17	1	172	2	1	1	0	2	0	2	1	0	0	1	0	0
173	1	18	17	1	173	3	1	1	0	0	0	0	0	0	0	0	0	0
174	1	18	17	1	174	3	1	1	0	0	0	1	1	0	0	0	0	0
175	1	18	17	1	175	3	1	1	0	0	0	0	0	0	0	0	0	0
176	1	18	17	1	176	3	1	1	0	0	0	0	0	0	0	0	0	0
177	1	18	17	1	177	3	1	1	0	0	0	2	1	0	0	0	0	0
178	1	18	17	1	178	2	1	1	0	0	0	2	1	0	0	0	0	0
179	1	19	12	1	179	2	1	1	0	0	0	2	1	0	0	0	0	0
180	1	19	12	1	180	2	1	1	0	0	0	2	1	0	0	0	0	0
181	1	19	12	1	181	4	1	1	0	0	0	2	1	0	0	0	0	0
182	1	19	12	1	182	1	1	1	0	2	0	2	1	0	0	1	0	0
183	1	19	12	1	183	1	1	1	0	0	0	2	1	0	0	0	0	0
184	1	19	12	1	184	1	1	1	0	0	0	2	1	0	0	0	0	0
185	1	19	12	1	185	1	1	1	0	0	0	0	0	0	0	0	0	0
186	1	19	12	1	186	3	1	1	0	0	0	2	1	0	0	0	0	0
187	1	19	12	1	187	3	1	1	0	0	0	2	1	0	0	0	0	0
188	1	19	12	1	188	3	1	1	0	0	0	2	1	0	0	0	0	0
189	1	19	12	1	189	3	1	1	0	0	0	2	1	0	0	0	0	0
190	1	20	24	1	190	3	1	1	0	0	0	0	0	0	0	0	0	0
191	1	20	24	1	191	2	1	1	0	0	0	0	0	0	0	0	0	0
192	1	20	24	1	192	2	1	1	0	0	0	2	1	0	0	0	0	0
193	1	20	24	1	193	1	1	1	0	0	0	0	0	0	0	0	0	0
194	1	20	24	1	194	1	1	1	0	0	0	0	0	0	0	0	0	0
195	1	20	24	1	195	1	1	1	0	0	0	0	0	2	1	0	0	0
196	1	20	24	1	196	1	1	1	0	0	0	2	1	0	0	0	0	0
197	1	20	24	1	197	1	1	1	0	2	0	2	1	0	0	1	0	0
198	1	20	24	1	198	3	1	1	0	0	0	2	1	0	0	0	0	0
199	1	20	24	1	199	3	1	1	0	0	0	1	1	0	0	0	0	0
200	1	20	24	1	200	3	1	1	0	0	0	0	0	2	1	0	0	0
201	1	20	24	1	201	3	1	1	0	0	0	2	1	0	0	0	0	0
202	1	20	24	1	202	3	1	1	0	0	0	0	0	0	0	0	0	0
203	1	20	24	1	203	3	1	1	0	0	0	0	0	0	0	0	0	0
204	1	20	24	1	204	3	1	1	0	0	0	1	1	0	0	0	0	0
205	1	20	24	1	205	3	1	1	0	0	0	2	1	0	0	0	0	0
206	1	20	24	1	206	3	1	1	0	0	0	0	0	0	0	0	0	0
207	1	20	24	1	207	3	1	1	0	0	0	0	0	0	0	0	0	0
208	1	20	24	1	208	3	1	1	0	0	0	2	1	0	0	0	0	0
209	1	20	24	1	209	3	1	1	0	0	0	2	1	0	0	0	0	0
210	1	20	24	1	210	3	1	1	0	0	0	2	1	0	0	0	0	0
211	1	20	24	1	211	3	1	1	0	0	0	2	1	0	0	0	0	0
212	1	20	24	1	212	3	1	1	0	0	0	2	1	0	0	0	0	0
213	1	20	24	1	213	3	1	1	0	0	0	2	1	0	0	0	0	0
214	1	21	5	0	214	3	1	1	0	2	0	0	0	0	0	0	0	0
215	1	21	5	0	215	3	1	1	0	0	0	1	1	0	0	0	0	0
216	1	21	5	0	216	3	1	1	0	0	0	1	1	0	0	0	0	0
217	1	21	5	0	217	3	1	1	0	2	0	0	0	0	0	0	0	0
218	1	21	5	0	218	3	1	1	0	0	0	2	1	0	0	0	0	0
219	1	22	7	0	219	3	1	1	0	0	0	0	0	0	0	0	0	0
220	1	22	7	0	220	3	1	1	0	0	0	2	1	0	0	0	0	0
221	1	22	7	0	221	3	1	1	0	0	0	0	0	0	0	0	0	0
222	1	22	7	0	222	3	1	1	0	0	0	0	0	0	0	0	0	0
223	1	22	7	0	223	3	1	1	0	0	0	1	1	0	0	0	0	0
224	1	22	7	0	224	3	1	1	0	0	0	0	0	0	0	0	0	0
225	1	22	7	0	225	3	1	1	0	0	0	2	1	0	0	0	0	0
226	1	23	12	1	226	1	0	1	0	0	0	2	1	0	0	0	0	0
227	1	23	12	1	227	1	0	1	0	0	0	2	1	0	0	0	0	0
228	1	23	12	1	228	1	1	1	0	0	0	2	1	0	0	0	0	0
229	1	23	12	1	229	3	1	1	0	0	0	2	1	0	0	0	0	0
230	1	23	12	1	230	3	1	1	0	0	0	1	1	0	0	0	0	0
231	1	23	12	1	231	3	1	1	0	0	0	2	1	0	0	0	0	0
232	1	23	12	1	232	3	1	1	0	0	0	0	0	0	0	0	0	0
233	1	23	12	1	233	3	1	1	0	0	0	2	1	0	0	0	0	0
234	1	23	12	1	234	3	1	1	0	0	0	0	0	0	0	0	0	0
235	1	23	12	1	235	3	1	1	0	0	0	2	1	0	0	0	0	0
236	1	23	12	1	236	3	0	1	0	0	0	2	1	0	0	0	0	0
237	1	23	12	1	237	3	0	1	0	0	0	2	1	0	0	0	0	0
238	1	24	10	0	238	3	1	1	0	0	0	0	0	0	0	0	0	0
239	1	24	10	0	239	3	1	1	0	0	0	0	0	0	0	0	0	0
240	1	24	10	0	240	3	1	1	0	0	0	0	0	0	0	0	0	0
241	1	24	10	0	241	3	1	1	0	0	0	0	0	0	0	0	0	0
242	1	24	10	0	242	3	1	1	0	0	0	0	0	0	0	0	0	0
243	1	24	10	0	243	3	1	1	0	0	0	2	1	0	0	0	0	0
244	1	24	10	0	244	3	1	1	0	0	0	2	1	0	0	0	0	0
245	1	24	10	0	245	3	1	1	0	0	0	2	1	0	0	0	0	0
246	1	24	10	0	246	2	1	1	0	0	0	2	1	0	0	0	0	0
247	1	24	10	0	247	3	1	1	0	0	0	0	0	0	0	0	0	0
248	1	25	13	1	248	3	1	1	0	0	0	0	0	0	0	0	0	0
249	1	25	13	1	249	3	1	1	0	2	0	2	1	0	0	1	0	0
250	1	25	13	1	250	3	1	1	0	0	0	2	1	0	0	0	0	0
251	1	25	13	1	251	3	1	1	0	0	0	0	0	0	0	0	0	0
252	1	25	13	1	252	3	2	1	0	0	0	0	0	0	0	0	0	0
253	1	25	13	1	253	3	1	1	0	2	0	2	1	0	0	1	0	0
254	1	25	13	1	254	3	1	1	0	2	0	2	1	0	0	1	0	0
255	1	26	10	0	255	3	1	1	0	0	0	0	0	0	0	0	0	0
256	1	26	10	0	256	3	1	1	0	0	0	0	0	0	0	0	0	0
257	1	26	10	0	257	1	1	1	0	0	0	1	1	0	0	0	0	0
258	1	25	13	1	258	3	1	1	0	0	0	2	1	0	0	0	0	0
259	1	26	10	0	259	3	1	1	0	0	0	2	1	2	1	1	0	0
260	1	26	10	0	260	3	1	1	0	0	0	2	1	0	0	0	0	0
261	1	26	10	0	261	3	1	1	0	0	0	0	0	0	0	0	0	0
262	1	26	10	0	262	3	1	1	0	2	0	0	0	0	0	0	0	0
263	1	26	10	0	263	3	0	1	0	0	0	0	0	0	0	0	0	0
264	1	26	10	0	264	3	0	1	0	2	0	0	0	0	0	0	0	0
265	1	27	6	0	265	3	1	1	0	2	0	0	0	0	0	0	0	0
266	1	27	6	0	266	1	1	1	0	0	0	2	1	0	0	0	0	0
267	1	27	6	0	267	3	2	1	0	0	0	0	0	0	0	0	0	0
268	1	27	6	0	268	3	1	1	0	0	0	0	0	0	0	0	0	0
269	1	27	6	0	269	3	0	1	0	0	0	0	0	0	0	0	0	0
270	1	27	6	0	270	3	1	1	0	0	0	0	0	0	0	0	0	0
271	1	28	5	0	271	3	1	1	0	0	0	0	0	0	0	0	0	0
272	1	28	5	0	272	1	1	1	0	0	0	0	0	0	0	0	0	0
273	1	28	5	0	273	3	1	1	0	0	0	0	0	0	0	0	0	0
274	1	28	5	0	274	2	1	1	0	0	0	2	1	0	0	0	0	0
275	1	28	5	0	275	3	0	1	0	2	0	0	0	0	0	0	0	0
276	1	29	4	0	276	3	1	1	0	0	0	2	1	0	0	0	0	0
277	1	29	4	0	277	3	1	1	0	0	0	0	0	2	1	0	0	0
278	1	29	4	0	278	3	1	1	0	0	0	0	0	2	1	0	0	0
279	1	29	4	0	279	3	1	1	0	0	0	2	1	2	1	1	0	0
280	1	30	7	0	280	1	2	1	0	0	0	0	0	0	0	0	0	0
281	1	30	7	0	281	1	1	1	0	0	0	0	0	0	0	0	0	0
282	1	30	7	0	282	1	0	1	0	2	0	0	0	0	0	0	0	0
283	1	30	7	0	283	1	1	1	0	0	0	0	0	0	0	0	0	0
284	1	30	7	0	284	1	1	1	0	0	0	0	0	0	0	0	0	0
285	1	30	7	0	285	1	1	1	0	0	0	0	0	0	0	0	0	0
286	1	31	6	0	286	3	1	1	0	0	0	0	0	0	0	0	0	0
287	1	31	6	0	287	3	1	1	0	0	2	0	0	0	0	0	0	0
288	1	31	6	0	288	3	1	1	0	0	0	2	1	0	0	0	0	0
289	1	31	6	0	289	3	1	1	0	0	0	0	0	0	0	0	0	0
290	1	31	6	0	290	3	1	1	0	0	0	0	0	0	0	0	0	0
291	1	31	6	0	291	3	1	1	0	0	0	0	0	0	0	0	0	0
292	1	32	6	0	292	3	1	1	0	0	0	1	1	0	0	0	0	0
293	1	32	6	0	293	3	0	1	0	2	0	0	0	0	0	0	0	0
294	1	32	6	0	294	3	1	1	0	0	2	0	0	0	0	0	0	0
295	1	32	6	0	295	3	1	1	0	0	2	0	0	0	0	0	0	0
296	1	32	6	0	296	3	1	1	0	0	0	0	0	0	0	0	0	0
297	1	33	8	0	297	2	2	1	0	2	0	0	0	2	1	1	0	0
298	1	33	8	0	298	2	1	1	0	2	0	0	0	2	1	1	0	0
299	1	33	8	0	299	2	1	1	0	2	0	0	0	2	1	1	0	0
300	1	33	8	0	300	3	1	1	0	0	0	0	0	0	0	0	0	0
301	1	33	8	0	301	3	1	1	0	0	0	0	0	0	0	0	0	0
302	1	33	8	0	302	3	0	1	0	2	0	0	0	0	0	0	0	0
303	1	33	8	0	303	3	0	1	0	0	0	0	0	0	0	0	0	0
304	1	33	8	0	304	3	1	1	0	0	0	2	1	0	0	0	0	0
305	1	34	8	0	305	2	1	1	0	0	0	0	0	0	0	0	0	0
306	1	34	8	0	306	3	1	1	0	0	0	0	0	0	0	0	0	0
307	1	34	8	0	307	3	1	1	0	0	0	1	1	0	0	0	0	0
308	1	34	8	0	308	3	1	1	0	2	0	0	0	0	0	0	0	0
309	1	34	8	0	309	3	1	1	0	0	0	0	0	0	0	0	0	0
310	1	34	8	0	310	1	1	1	0	0	0	0	0	0	0	0	0	0
311	1	34	8	0	311	3	1	1	0	0	0	0	0	0	0	0	0	0
312	1	34	8	0	312	3	1	1	0	0	0	0	0	0	0	0	0	0
313	1	35	13	1	313	3	1	1	0	2	0	0	0	0	0	0	0	0
314	1	35	13	1	314	1	1	1	0	0	0	0	0	0	0	0	0	0
315	1	35	13	1	315	3	1	1	0	2	0	0	0	0	0	0	0	0
316	1	35	13	1	316	1	1	1	0	2	0	0	0	0	0	0	0	0
317	1	35	13	1	317	1	2	1	0	0	0	0	0	2	1	0	0	0
318	1	35	13	1	318	3	1	1	0	0	0	0	0	0	0	0	0	0
319	1	35	13	1	319	3	1	1	0	2	0	0	0	0	0	0	0	0
320	1	35	13	1	320	3	1	1	0	0	0	0	0	0	0	0	0	0
321	1	35	13	1	321	2	1	1	0	0	0	1	1	0	0	0	0	0
322	1	35	13	1	322	3	1	1	0	0	0	0	0	0	0	0	0	0
323	1	35	13	1	323	3	1	1	0	0	0	0	0	0	0	0	0	0
324	1	35	13	1	324	1	1	1	0	0	0	0	0	0	0	0	0	0
325	1	35	13	1	325	3	1	1	0	0	0	1	1	0	0	0	0	0
326	1	36	20	1	326	3	0	1	0	0	0	0	0	0	0	0	0	0
327	1	36	20	1	327	2	0	1	0	0	0	1	1	0	0	0	0	0
328	1	36	20	1	328	3	0	1	0	0	0	2	1	0	0	0	0	0
329	1	36	20	1	329	3	1	1	0	2	0	0	0	0	0	0	0	0
330	1	36	20	1	330	1	1	1	0	2	0	0	0	0	0	0	0	0
331	1	36	20	1	331	3	1	1	0	2	0	0	0	0	0	0	0	0
332	1	36	20	1	332	3	1	1	0	2	0	1	1	0	0	1	0	0
333	1	36	20	1	333	3	0	1	0	2	0	0	0	0	0	0	0	0
334	1	36	20	1	334	1	1	1	0	2	0	0	0	0	0	0	0	0
335	1	36	20	1	335	3	2	1	0	2	0	0	0	0	0	0	0	0
336	1	36	20	1	336	3	1	1	0	0	0	2	1	0	0	0	0	0
337	1	36	20	1	337	1	1	1	0	2	0	0	0	0	0	0	0	0
338	1	36	20	1	338	3	1	1	0	2	0	0	0	0	0	0	0	0
339	1	36	20	1	339	3	1	1	0	2	0	0	0	0	0	0	0	0
340	1	36	20	1	340	3	1	1	0	2	0	2	1	0	0	1	0	0
341	1	36	20	1	341	3	1	1	0	2	0	0	0	0	0	0	0	0
342	1	36	20	1	342	3	1	1	0	0	0	0	0	0	0	0	0	0
343	1	36	20	1	343	3	0	1	0	2	0	0	0	0	0	0	0	0
344	1			2	344				0	0	0	2	1	0	0	0	0	0
345	1	37	10	0	345	3	0	1	0	0	0	2	1	0	0	0	0	0
346	1	37	10	0	346	1	0	1	0	0	0	2	1	0	0	0	0	0
347	1	37	10	0	347	1	1	1	0	0	0	0	0	0	0	0	0	0
348	1	37	10	0	348	3	1	1	0	0	0	2	1	0	0	0	0	0
349	1	37	10	0	349	1	1	1	0	0	0	0	0	0	0	0	0	0
350	1	38	11	1	350	3	1	1	0	0	0	0	0	0	0	0	0	0
351	1	38	11	1	351	3	1	1	0	0	0	0	0	0	0	0	0	0
352	1	38	11	1	352	3	1	1	0	0	0	2	1	0	0	0	0	0
353	1	38	11	1	353	3	1	1	0	0	0	1	1	0	0	0	0	0
354	1	38	11	1	354	3	1	1	0	0	0	0	0	0	0	0	0	0
355	1	38	11	1	355	3	1	1	0	0	0	0	0	0	0	0	0	0
356	1	39	40	2	356	3	1	1	0	2	0	0	0	0	0	0	0	0
357	1	39	40	2	357	3	1	1	0	0	0	0	0	0	0	0	0	0
358	1	39	40	2	358	3	1	1	0	2	0	0	0	0	0	0	0	0
359	1	39	40	2	359	3	1	1	0	2	0	2	1	0	0	1	0	0
360	1	39	40	2	360	3	1	1	0	0	0	0	0	0	0	0	0	0
361	1	39	40	2	361	3	1	1	0	0	0	0	0	0	0	0	0	0
362	1	39	40	2	362	3	1	1	0	2	0	0	0	0	0	0	0	0
363	1	39	40	2	363	3	1	1	0	0	0	1	1	0	0	0	0	0
364	1	39	40	2	364	3	1	1	0	0	0	0	0	0	0	0	0	0
365	1	39	40	2	365	3	1	1	0	0	0	0	0	0	0	0	0	0
366	1	39	40	2	366	1	1	1	0	0	0	0	0	0	0	0	0	0
367	1	39	40	2	367	3	1	1	0	2	0	2	1	0	0	1	0	0
368	1	39	40	2	368	3	1	1	0	0	0	0	0	0	0	0	0	0
369	1	39	40	2	369	3	1	1	0	2	0	1	1	0	0	1	0	0
370	1	39	40	2	370	3	1	1	0	2	0	0	0	0	0	0	0	0
371	1	39	40	2	371	3	1	1	0	0	0	0	0	0	0	0	0	0
372	1	39	40	2	372	1	1	1	0	0	0	0	0	0	0	0	0	0
373	1	39	40	2	373	1	1	1	0	2	0	0	0	0	0	0	0	0
374	1	39	40	2	374	3	2	1	0	0	0	0	0	0	0	0	0	0
375	1	39	40	2	375	3	2	1	0	0	0	2	1	0	0	0	0	0
376	1	39	40	2	376	3	1	1	0	0	0	2	1	0	0	0	0	0
377	1	39	40	2	377	1	1	1	0	0	0	0	0	0	0	0	0	0
378	1	39	40	2	378	1	1	1	0	2	2	0	0	0	0	1	0	0
379	1	39	40	2	379	3	2	1	0	0	0	0	0	0	0	0	0	0
380	1	39	40	2	380	1	1	1	0	0	0	0	0	0	0	0	0	0
381	1	39	40	2	381	3	1	1	0	2	0	0	0	0	0	0	0	0
382	1	39	40	2	382	3	2	1	0	0	0	0	0	0	0	0	0	0
383	1	39	40	2	383	1	1	1	0	2	0	2	1	0	0	1	0	0
384	1	39	40	2	384	1	2	1	0	2	0	0	0	0	0	0	0	0
385	1	39	40	2	385	1	1	1	0	0	0	1	1	0	0	0	0	0
386	1	39	40	2	386	1	1	1	0	0	0	0	0	0	0	0	0	0
387	1	39	40	2	387	3	1	1	0	0	0	1	1	0	0	0	0	0
388	1	39	40	2	388	1	2	1	0	2	0	0	0	0	0	0	0	0
389	1	39	40	2	389	3	1	1	0	2	0	0	0	0	0	0	0	0
390	1	39	40	2	390	1	1	1	0	0	0	2	1	0	0	0	0	0
391	1	39	40	2	391	1	1	1	0	0	0	0	0	0	0	0	0	0
392	1	39	40	2	392	3	1	1	0	2	0	0	0	0	0	0	0	0
393	1	39	40	2	393	1	2	1	0	0	0	0	0	0	0	0	0	0
394	1	39	40	2	394	3	1	1	0	0	0	0	0	0	0	0	0	0
395	1	39	40	2	395	3	1	1	0	0	0	1	1	0	0	0	0	0
396	1	40	34	2	396	3	2	1	0	0	0	2	1	0	0	0	0	0
397	1	40	34	2	397	3	1	1	0	0	0	0	0	0	0	0	0	0
398	1	40	34	2	398	3	2	1	0	0	0	0	0	0	0	0	0	0
399	1	40	34	2	399	3	1	1	0	0	0	0	0	0	0	0	0	0
400	1	40	34	2	400	3	1	1	0	0	0	0	0	0	0	0	0	0
401	1	40	34	2	401	3	1	1	0	0	0	1	1	0	0	0	0	0
402	1	40	34	2	402	3	1	1	0	0	0	2	1	0	0	0	0	0
403	1	40	34	2	403	3	1	1	0	0	0	2	1	0	0	0	0	0
404	1	40	34	2	404	2	1	1	0	0	0	1	1	0	0	0	0	0
405	1	40	34	2	405	2	1	1	0	0	0	1	1	0	0	0	0	0
406	1	40	34	2	406	2	1	1	0	0	0	1	1	0	0	0	0	0
407	1	40	34	2	407	2	1	1	0	0	0	0	0	0	0	0	0	0
408	1	40	34	2	408	2	1	1	0	0	0	0	0	0	0	0	0	0
409	1	40	34	2	409	3	1	1	0	0	0	0	0	0	0	0	0	0
410	1	40	34	2	410	3	1	1	0	0	0	2	1	0	0	0	0	0
411	1	40	34	2	411	3	1	1	0	0	0	0	0	0	0	0	0	0
412	1	40	34	2	412	3	1	1	0	0	0	0	0	0	0	0	0	0
413	1	40	34	2	413	3	1	1	0	0	0	0	0	0	0	0	0	0
414	1	40	34	2	414	3	1	1	0	0	0	0	0	0	0	0	0	0
415	1	40	34	2	415	3	1	1	0	0	0	1	1	2	1	1	0	0
416	1	40	34	2	416	3	1	1	0	0	0	1	1	2	1	1	0	0
417	1	40	34	2	417	3	1	1	0	0	0	1	1	2	1	1	0	0
418	1	40	34	2	418	3	1	1	0	0	0	2	1	2	1	1	0	0
419	1	40	34	2	419	3	1	1	0	0	0	0	0	0	0	0	0	0
420	1	40	34	2	420	3	1	1	0	0	0	0	0	0	0	0	0	0
421	1	40	34	2	421	3	1	1	0	0	0	0	0	0	0	0	0	0
422	1	40	34	2	422	3	1	1	0	0	0	0	0	0	0	0	0	0
423	1	40	34	2	423	3	1	1	0	2	0	0	0	0	0	0	0	0
424	1	40	34	2	424	3	0	1	0	2	0	0	0	0	0	0	0	0
425	1	40	34	2	425	3	0	1	0	2	0	1	1	0	0	1	0	0
426	1	40	34	2	426	3	0	1	0	2	0	0	0	0	0	0	0	0
427	1	40	34	2	427	3	0	1	0	2	0	0	0	0	0	0	0	0
428	1	40	34	2	428	3	0	1	0	0	0	0	0	0	0	0	0	0
429	1	40	34	2	429	3	0	1	0	0	0	0	0	0	0	0	0	0
430	1	41	6	0	430	3	1	1	0	0	0	0	0	2	1	0	0	0
431	1	41	6	0	431	3	1	1	0	0	0	0	0	0	0	0	0	0
432	1	41	6	0	432	3	1	1	0	0	0	0	0	0	0	0	0	0
433	1	41	6	0	433	3	1	1	0	0	0	0	0	0	0	0	0	0
434	1	44	11	1	443	3	1	1	0	0	0	0	0	0	0	0	0	0
435	1	44	11	1	442	3	1	1	0	0	0	2	1	0	0	0	0	0
436	1	43	6	0	441	1	0	1	0	0	0	2	1	0	0	0	0	0
437	1	43	6	0	440	1	0	1	0	0	0	2	1	0	0	0	0	0
438	1	43	6	0	439	1	0	1	0	0	0	1	1	0	0	0	0	0
439	1	42	3	0	438	3	0	1	0	2	0	2	1	0	0	1	0	0
440	1	42	3	0	437	3	0	1	0	0	0	2	1	0	0	0	0	0
441	1	42	3	0	436	3	0	1	0	2	0	2	1	0	0	1	0	0
442	1	41	6	0	435	3	1	1	0	0	0	2	1	0	0	0	0	0
443	1	41	6	0	434	3	1	1	0	0	0	1	1	0	0	0	0	0
444	1	45	27	1	453	1	1	1	0	0	0	0	0	0	0	0	0	0
445	1	45	27	1	452	1	1	1	0	2	0	2	1	0	0	1	0	0
446	1	45	27	1	451	3	1	1	0	0	0	2	1	0	0	0	0	0
447	1	45	27	1	450	1	1	1	0	0	0	0	0	0	0	0	0	0
448	1	45	27	1	449	3	1	1	0	0	0	1	1	0	0	0	0	0
449	1	45	27	1	448	3	1	1	0	0	0	2	1	0	0	0	0	0
450	1	45	27	1	447	3	1	1	0	0	0	1	1	0	0	0	0	0
451	1	45	27	1	446	1	1	1	0	0	0	0	0	0	0	0	0	0
452	1	44	11	1	445	3	2	3	0	0	0	2	1	0	0	0	0	0
453	1	44	11	1	444	3	1	1	0	0	0	0	0	0	0	0	0	0
454	1	45	27	1	463	3	1	1	0	0	0	0	0	0	0	0	0	0
455	1	45	27	1	462	1	1	1	0	0	0	2	1	0	0	0	0	0
456	1	45	27	1	461	3	1	1	0	0	0	2	1	0	0	0	0	0
457	1	45	27	1	460	1	1	1	0	0	0	2	1	0	0	0	0	0
458	1	45	27	1	459	3	1	1	0	0	0	0	0	0	0	0	0	0
459	1	45	27	1	458	3	1	1	0	0	0	1	1	0	0	0	0	0
460	1	45	27	1	457	1	2	3	0	0	0	0	0	0	0	0	0	0
461	1	45	27	1	456	3	1	1	0	0	0	2	1	0	0	0	0	0
462	1	45	27	1	455	1	1	1	0	0	0	1	1	0	0	0	0	0
463	1	45	27	1	454	3	2	3	0	0	0	2	1	0	0	0	0	0
464	1	38	11	1	473	3	1	1	0	0	0	2	1	0	0	0	0	0
465	1	45	27	1	472	1	1	1	0	0	0	0	0	0	0	0	0	0
466	1	45	27	1	471	1	1	1	0	0	0	0	0	0	0	0	0	0
467	1	45	27	1	470	1	1	1	0	0	0	0	0	0	0	0	0	0
468	1	45	27	1	469	1	1	1	0	0	0	0	0	0	0	0	0	0
469	1	45	27	1	468	3	1	1	0	0	0	0	0	0	0	0	0	0
470	1	45	27	1	467	3	1	1	0	0	0	0	0	0	0	0	0	0
471	1	45	27	1	466	3	1	1	0	0	0	1	1	0	0	0	0	0
472	1	45	27	1	465	3	1	1	0	0	0	0	0	0	0	0	0	0
473	1	45	27	1	464	3	1	1	0	0	0	2	1	0	0	0	0	0
474	1	46	12	1	483	1	1	1	0	0	0	1	1	0	0	0	0	0
475	1	46	12	1	482	1	1	1	0	2	0	0	0	0	0	0	0	0
476	1	46	12	1	481	1	1	1	0	0	0	0	0	0	0	0	0	0
477	1	46	12	1	480	3	1	1	0	0	0	0	0	0	0	0	0	0
478	1	46	12	1	479	3	1	1	0	0	0	0	0	0	0	0	0	0
479	1	46	12	1	478	3	1	1	0	2	0	2	1	0	0	1	0	0
480	1	46	12	1	477	1	1	1	0	0	0	1	1	0	0	0	0	0
481	1	44	11	1	476	1	0	1	0	0	0	2	1	0	0	0	0	0
482	1	44	11	1	475	3	0	1	0	0	0	0	0	0	0	0	0	0
483	1	38	11	1	474	3	1	1	0	0	0	0	0	0	0	0	0	0
484	1	44	11	1	493	1	1	1	0	0	0	2	1	0	0	0	0	0
485	1	44	11	1	492	3	1	1	0	0	0	1	1	0	0	0	0	0
486	1	44	11	1	491	1	1	1	0	0	0	2	1	0	0	0	0	0
487	1	43	6	0	490	3	1	1	0	0	0	1	1	0	0	0	0	0
488	1	43	6	0	489	3	1	1	0	0	0	1	1	0	0	0	0	0
489	1	43	6	0	488	1	1	1	0	0	0	2	1	0	0	0	0	0
490	1	46	12	1	487	3	1	1	0	0	0	0	0	0	0	0	0	0
491	1	46	12	1	486	3	1	1	0	0	0	0	0	0	0	0	0	0
492	1	46	12	1	485	1	1	1	0	0	0	0	0	0	0	0	0	0
493	1	46	12	1	484	3	1	1	0	0	0	1	1	0	0	0	0	0
494	1	9	11	1	503	3	1	1	0	0	0	0	0	0	0	0	0	0
495	1	9	11	1	502	3	1	1	0	0	0	0	0	0	0	0	0	0
496	1	9	11	1	501	1	1	1	0	0	0	0	0	0	0	0	0	0
497	1	9	11	1	500	3	1	1	0	0	0	2	1	0	0	0	0	0
498	1	9	11	1	499	1	1	1	0	0	0	0	0	2	1	0	0	0
499	1	9	11	1	498	3	1	1	0	0	0	0	0	0	0	0	0	0
500	1	9	11	1	497	3	1	1	0	0	0	0	0	0	0	0	0	0
501	1	9	11	1	496	3	1	1	0	0	0	0	0	0	0	0	0	0
502	1	44	11	1	495	3	1	1	0	0	0	0	0	0	0	0	0	0
503	1	44	11	1	494	3	1	1	0	0	0	2	1	0	0	0	0	0
504	1	48	16	1	513	1	1	1	0	0	0	2	1	0	0	0	0	0
505	1	47	10	0	512	3	1	1	0	0	0	2	1	0	0	0	0	0
506	1	47	10	0	511	3	1	1	0	0	0	0	0	0	0	0	0	0
507	1	47	10	0	510	3	1	1	0	0	0	0	0	0	0	0	0	0
508	1	47	10	0	509	1	1	1	0	0	0	0	0	0	0	0	0	0
509	1	47	10	0	508	3	1	1	0	0	0	2	1	0	0	0	0	0
510	1	47	10	0	507	3	1	1	0	0	0	1	1	0	0	0	0	0
511	1	47	10	0	506	1	1	1	0	0	0	1	1	0	0	0	0	0
512	1	9	11	1	505	3	1	1	0	0	0	2	1	0	0	0	0	0
513	1	9	11	1	504	1	1	1	0	0	0	2	1	0	0	0	0	0
514	1	48	16	1	523	1	1	1	0	2	0	2	1	0	0	1	0	0
515	1	48	16	1	522	1	1	1	0	0	0	0	0	0	0	0	0	0
516	1	48	16	1	521	3	1	1	0	0	0	0	0	0	0	0	0	0
517	1	48	16	1	520	3	1	1	0	0	0	0	0	0	0	0	0	0
518	1	48	16	1	519	3	1	1	0	0	0	2	1	0	0	0	0	0
519	1	48	16	1	518	1	1	1	0	0	0	2	1	0	0	0	0	0
520	1	48	16	1	517	3	1	1	0	0	0	2	1	0	0	0	0	0
521	1	48	16	1	516	3	1	1	0	2	0	2	1	0	0	1	0	0
522	1	48	16	1	515	3	1	1	0	0	0	2	1	0	0	0	0	0
523	1	48	16	1	514	3	1	1	0	0	0	2	1	0	0	0	0	0
524	1	53	36	2	534	1	1	1	0	0	0	0	0	0	0	0	0	0
525	1	53	36	2	533	3	1	1	0	0	0	0	0	2	1	0	0	0
526	1	53	36	2	532	3	1	1	0	0	0	0	0	0	0	0	0	0
527	1	52	15	1	530	1	1	1	0	0	0	2	1	0	0	0	0	0
528	1	52	15	1	529	3	1	1	0	0	0	0	0	0	0	0	0	0
529	1	52	15	1	528	3	1	1	0	0	0	2	1	0	0	0	0	0
530	1	52	15	1	527	1	1	1	0	0	0	0	0	0	0	0	0	0
531	1	52	15	1	526	3	1	1	0	0	0	0	0	0	0	0	0	0
532	1	52	15	1	525	3	1	1	0	0	0	2	1	0	0	0	0	0
533	1	52	15	1	524	1	1	1	0	0	0	2	1	0	0	0	0	0
534	1	53	36	2	535	3	1	1	0	0	0	2	1	0	0	0	0	0
535	1	53	36	2	536	3	1	1	0	0	0	1	1	0	0	0	0	0
536	1	53	36	2	537	3	1	1	0	0	0	2	1	0	0	0	0	0
537	1	53	36	2	538	3	1	1	0	0	0	2	1	0	0	0	0	0
538	1	53	36	2	539	3	1	1	0	0	0	0	0	0	0	0	0	0
539	1	53	36	2	540	3	1	1	0	0	0	0	0	0	0	0	0	0
540	1	53	36	2	541	3	1	1	0	0	0	2	1	0	0	0	0	0
541	1	53	36	2	542	3	1	1	0	0	0	0	0	0	0	0	0	0
542	1	53	36	2	543	1	1	1	0	0	0	0	0	0	0	0	0	0
543	1	53	36	2	544	1	1	1	0	0	0	2	1	0	0	0	0	0
544	1	53	36	2	545	3	1	1	0	0	0	1	1	0	0	0	0	0
545	1	53	36	2	546	1	1	1	0	0	0	0	0	0	0	0	0	0
546	1	53	36	2	547	3	1	1	0	0	0	0	0	0	0	0	0	0
547	1	53	36	2	548	1	1	1	0	0	0	2	1	0	0	0	0	0
548	1	53	36	2	549	3	1	1	0	0	0	2	1	0	0	0	0	0
549	1	53	36	2	550	3	1	1	0	0	0	0	0	0	0	0	0	0
550	1	53	36	2	551	3	1	1	0	0	0	1	1	0	0	0	0	0
551	1	53	36	2	552	3	1	1	0	0	0	1	1	0	0	0	0	0
552	1	53	36	2	553	1	1	1	0	0	0	1	1	0	0	0	0	0
553	1	53	36	2	554	3	1	1	0	0	0	2	1	0	0	0	0	0
554	1	53	36	2	555	3	1	1	0	0	0	0	0	0	0	0	0	0
555	1	54	40	2	556	3	1	1	0	0	0	1	1	0	0	0	0	0
556	1	54	40	2	557	1	1	1	0	0	0	1	1	0	0	0	0	0
557	1	54	40	2	558	3	1	1	0	0	0	2	1	0	0	0	0	0
558	1	54	40	2	559	2	1	1	0	0	0	2	1	0	0	0	0	0
559	1	54	40	2	560	3	1	1	0	0	0	2	1	0	0	0	0	0
560	1	54	40	2	561	3	1	1	0	0	0	2	1	0	0	0	0	0
561	1	54	40	2	562	1	1	1	0	2	0	2	1	0	0	1	0	0
562	1	54	40	2	563	3	1	1	0	0	0	2	1	0	0	0	0	0
563	1	54	40	2	564	3	1	1	0	2	0	0	0	0	0	0	0	0
564	1	54	40	2	565	3	1	1	0	0	0	2	1	0	0	0	0	0
565	1	54	40	2	566	3	1	1	0	0	0	2	1	0	0	0	0	0
566	1	54	40	2	567	1	1	1	0	0	0	2	1	0	0	0	0	0
567	1	54	40	2	568	3	1	1	0	2	0	0	0	0	0	0	0	0
568	1	54	40	2	569	3	1	1	0	0	0	1	1	0	0	0	0	0
569	1	54	40	2	570	2	1	1	0	0	0	2	1	0	0	0	0	0
570	1	54	40	2	571	1	1	1	0	0	0	2	1	0	0	0	0	0
571	1	54	40	2	572	3	1	1	0	0	0	2	1	0	0	0	0	0
572	1	54	40	2	573	3	1	1	0	0	0	1	1	0	0	0	0	0
573	1	54	40	2	574	1	1	1	0	0	0	2	1	0	0	0	0	0
574	1	54	40	2	575	3	1	1	0	0	0	2	1	0	0	0	0	0
575	1	55	25	1	576	3	1	1	0	0	0	2	1	0	0	0	0	0
576	1	55	25	1	577	3	1	1	0	0	0	2	1	0	0	0	0	0
577	1	55	25	1	578	3	1	1	0	0	0	2	1	0	0	0	0	0
578	1	55	25	1	579	3	1	1	0	0	0	1	1	0	0	0	0	0
579	1	55	25	1	580	3	1	1	0	0	0	2	1	0	0	0	0	0
580	1	55	25	1	581	3	1	1	0	0	0	0	0	0	0	0	0	0
581	1	55	25	1	582	3	1	1	0	0	0	2	1	0	0	0	0	0
582	1	55	25	1	583	3	1	1	0	0	0	2	1	0	0	0	0	0
583	1	55	25	1	584	3	1	1	0	0	0	2	1	0	0	0	0	0
584	1	55	25	1	585	3	1	1	0	2	0	0	0	0	0	0	0	0
585	1	55	25	1	586	3	1	1	0	0	0	2	1	0	0	0	0	0
586	1	55	25	1	587	3	1	1	0	0	0	0	0	0	0	0	0	0
587	1	55	25	1	588	3	1	1	0	0	0	1	1	0	0	0	0	0
588	1	55	25	1	589	3	1	1	0	2	0	2	1	0	0	1	0	0
589	1	55	25	1	590	3	0	1	0	0	0	1	1	0	0	0	0	0
590	1	55	25	1	591	3	0	1	0	0	0	2	1	0	0	0	0	0
591	1	55	25	1	592	3	0	1	0	0	0	2	1	0	0	0	0	0
592	1	56	5	0	593	3	1	1	0	0	0	0	0	0	0	0	0	0
593	1	56	5	0	594	3	1	1	0	0	0	0	0	0	0	0	0	0
594	1	56	5	0	595	3	1	1	0	0	0	2	1	0	0	0	0	0
595	1	56	5	0	596	3	1	1	0	0	0	2	1	0	0	0	0	0
596	1	56	5	0	597	2	1	1	0	0	0	1	1	0	0	0	0	0
597	1	57	5	0	598	3	1	1	0	0	0	2	1	0	0	0	0	0
598	1	57	5	0	599	3	1	1	0	0	0	0	0	0	0	0	0	0
599	1	57	5	0	600	3	1	1	0	0	0	2	1	0	0	0	0	0
600	1	57	5	0	601	2	1	1	0	0	0	0	0	0	0	0	0	0
601	1	58	9	0	602	3	1	1	0	0	0	2	1	0	0	0	0	0
602	1	58	9	0	603	3	1	1	0	0	0	1	1	0	0	0	0	0
603	1	58	9	0	604	3	1	1	0	0	0	1	1	0	0	0	0	0
604	1	59	4	0	605	3	1	1	0	0	0	2	1	0	0	0	0	0
605	1	59	4	0	606	3	1	1	0	2	0	0	0	0	0	0	0	0
606	1	59	4	0	607	3	1	1	0	0	0	0	0	0	0	0	0	0
607	2	61	10	0	608	4	1	1	0	2	0	2	1	0	0	1	0	0
608	2	60	17	1	609	3	1	1	0	0	0	2	1	0	0	0	0	0
609	2	60	17	1	610	4	1	1	0	0	0	0	0	0	0	0	0	0
610	2	60	17	1	611	4	1	1	0	0	0	1	1	2	1	1	0	0
611	2	60	17	1	612	4	2	1	0	0	0	0	0	2	1	0	0	0
612	2	60	17	1	613	4	2	1	0	0	0	2	1	2	1	1	0	0
613	2	60	17	1	614	4	1	1	0	0	0	2	1	2	1	1	0	0
614	2	60	17	1	615	4	1	1	0	0	0	2	1	2	1	1	0	0
615	2	60	17	1	616	4	1	1	0	0	0	2	1	2	1	1	0	0
616	2	60	17	1	617	4	1	1	0	0	0	1	1	2	1	1	0	0
617	2	60	17	1	618	4	1	1	0	0	0	0	0	0	0	0	0	0
618	2	60	17	1	619	4	1	1	0	0	0	0	0	2	1	0	0	0
619	2	60	17	1	620	4	1	1	0	0	0	2	1	2	1	1	0	0
620	2	60	17	1	621	4	1	1	0	0	0	2	1	2	1	1	0	0
621	2	61	10	0	622	4	1	1	0	0	0	2	1	0	0	0	0	0
622	2	61	10	0	623	3	1	1	0	0	0	1	1	0	0	0	0	0
623	2	61	10	0	624	3	1	1	0	0	0	0	0	0	0	0	0	0
624	2	61	10	0	625	3	1	1	0	0	0	2	1	0	0	0	0	0
625	2	61	10	0	626	4	1	1	0	0	0	2	1	0	0	0	0	0
626	1	62	21	1	627	3	1	1	0	0	0	2	1	0	0	0	0	0
627	1	62	21	1	628	3	1	1	0	0	0	0	0	0	0	0	0	0
628	1	62	21	1	629	3	1	1	0	0	0	1	1	0	0	0	0	0
629	1	62	21	1	630	3	1	1	0	0	0	0	0	0	0	0	0	0
630	1	62	21	1	631	3	1	1	0	0	0	0	0	0	0	0	0	0
631	1	62	21	1	632	3	1	1	0	0	0	0	0	0	0	0	0	0
632	1	62	21	1	633	3	1	1	0	0	0	2	1	1	1	1	0	0
633	1	62	21	1	634	3	1	1	0	0	0	1	1	0	0	0	0	0
634	1	62	21	1	635	3	1	1	0	0	0	2	1	0	0	0	0	0
635	1	62	21	1	636	3	1	1	0	0	0	1	1	0	0	0	0	0
636	1	62	21	1	637	3	1	1	0	0	0	2	1	0	0	0	0	0
637	1	62	21	1	638	3	1	1	0	0	0	2	1	0	0	0	0	0
638	1	62	21	1	639	3	1	1	0	0	0	1	1	0	0	0	0	0
639	1	62	21	1	640	3	1	1	0	0	0	0	0	0	0	0	0	0
640	1	62	21	1	641	3	1	1	0	0	0	0	0	0	0	0	0	0
641	1	62	21	1	642	3	1	1	0	0	0	0	0	0	0	0	0	0
642	1	62	21	1	643	3	1	1	0	0	0	2	1	0	0	0	0	0
643	1	62	21	1	644	3	1	1	0	0	0	0	0	0	0	0	0	0
644	1	62	21	1	645	3	1	1	0	0	0	0	0	0	0	0	0	0
645	1	62	21	1	646	3	1	1	0	0	0	2	1	0	0	0	0	0
646	1	62	21	1	647	3	1	1	0	0	0	2	1	0	0	0	0	0
647	1	63	24	1	648	3	1	1	2	0	0	2	1	0	0	1	0	0
648	1	63	24	1	649	3	1	1	0	0	0	0	0	0	0	0	0	0
649	1	63	24	1	650	3	1	1	0	0	0	1	1	0	0	0	0	0
650	1	63	24	1	651	3	1	1	0	0	0	2	1	0	0	0	0	0
651	1	63	24	1	652	3	1	1	0	0	0	2	1	0	0	0	0	0
652	1	63	24	1	653	3	1	1	0	0	0	1	1	0	0	0	0	0
653	1	63	24	1	654	3	0	1	0	2	0	2	1	2	1	1	1	0
654	1	63	24	1	655	3	0	1	0	0	0	2	1	0	0	0	0	0
655	1	63	24	1	656	3	0	1	0	0	0	1	1	0	0	0	0	0
656	1	63	24	1	657	3	0	1	0	0	0	2	1	0	0	0	0	0
657	1	63	24	1	658	3	1	1	0	0	0	2	1	0	0	0	0	0
658	1	63	24	1	659	3	1	1	0	0	0	2	1	0	0	0	0	0
659	1	63	24	1	660	3	1	1	0	0	0	2	1	0	0	0	0	0
660	1	63	24	1	661	3	1	1	0	2	0	0	0	0	0	0	0	0
661	1	63	24	1	662	3	1	1	0	0	0	0	0	0	0	0	0	0
662	1	63	24	1	663	3	1	1	0	0	0	0	0	0	0	0	0	0
663	1	63	24	1	664	3	1	1	0	0	0	1	1	1	1	1	0	0
664	1	63	24	1	665	3	1	1	0	0	0	1	1	0	0	0	0	0
665	1	63	24	1	666	3	1	1	0	0	0	1	1	0	0	0	0	0
666	1	63	24	1	667	3	0	1	0	0	0	2	1	0	0	0	0	0
667	1	64	8	0	668	3	1	1	0	0	0	1	1	0	0	0	0	0
668	1	64	8	0	669	2	1	1	0	0	0	2	1	0	0	0	0	0
669	1	64	8	0	670	2	1	1	0	2	0	2	1	0	0	1	0	0
670	1	64	8	0	671	3	0	1	0	0	0	2	1	0	0	0	0	0
671	1	64	8	0	672	3	1	1	0	0	0	2	1	0	0	0	0	0
672	1	64	8	0	673	1	1	1	0	2	0	2	1	0	0	1	0	0
673	1	65	20	1	674	3	1	1	0	0	0	1	1	0	0	0	0	0
674	1	65	20	1	675	3	1	1	0	0	0	0	0	0	0	0	0	0
675	1	65	20	1	676	4	0	1	0	0	0	2	1	0	0	0	0	0
676	1	65	20	1	677	4	0	1	0	0	0	1	1	0	0	0	0	0
677	1	65	20	1	678	3	0	1	0	0	0	2	1	0	0	0	0	0
678	1	65	20	1	679	4	0	1	0	0	0	2	1	0	0	0	0	0
679	1	65	20	1	680	4	1	1	0	0	0	2	1	0	0	0	0	0
680	1	65	20	1	681	3	1	1	0	0	0	2	1	0	0	0	0	0
681	1	65	20	1	682	4	1	1	0	0	0	2	1	0	0	0	0	0
682	1	65	20	1	683	3	1	1	0	0	0	2	1	0	0	0	0	0
683	1	65	20	1	684	3	1	1	0	0	0	2	1	0	0	0	0	0
684	1	65	20	1	685	4	1	1	0	0	0	2	1	0	0	0	0	0
685	1	65	20	1	686	3	1	1	0	0	0	0	0	0	0	0	0	0
686	1	65	20	1	687	4	1	1	0	0	0	1	1	0	0	0	0	0
687	1	65	20	1	688	4	1	1	0	0	0	1	1	0	0	0	0	0
688	1	65	20	1	689	4	1	1	0	0	0	1	1	0	0	0	0	0
689	2	66	9	0	690	1	1	1	0	0	0	2	1	0	0	0	0	0
690	2	66	9	0	691	1	1	1	0	0	0	0	0	0	0	0	0	0
691	2	66	9	0	692	1	1	1	0	0	0	1	1	0	0	0	0	0
692	2	66	9	0	693	1	1	1	0	0	0	1	1	0	0	0	0	0
693	2	66	9	0	694	1	1	1	0	0	0	2	1	0	0	0	0	0
694	2	66	9	0	695	1	1	1	0	0	0	2	1	0	0	0	0	0
695	2	66	9	0	696	1	1	1	0	0	0	0	0	0	0	0	0	0
696	2	66	9	0	697	1	0	1	0	0	0	0	0	0	0	0	0	0
697	2	66	9	0	698	1	0	1	0	0	0	2	1	0	0	0	0	0
698	2	67	9	0	699	1	1	1	0	0	0	0	0	0	0	0	0	0
699	2	67	9	0	700	3	1	1	0	0	0	2	1	0	0	0	0	0
700	2	67	9	0	701	1	1	1	0	0	0	0	0	0	0	0	0	0
701	2	67	9	0	702	1	1	1	0	0	0	1	1	0	0	0	0	0
702	2	67	9	0	703	1	1	1	0	0	0	2	1	0	0	0	0	0
703	2	67	9	0	704	1	1	1	0	0	0	0	0	0	0	0	0	0
704	2	67	9	0	705	1	0	1	0	0	0	2	1	0	0	0	0	0
705	2	67	9	0	706	1	0	1	0	0	0	2	1	0	0	0	0	0
706	2	67	9	0	707	1	0	1	0	0	0	0	0	0	0	0	0	0
707	2	68	16	1	708	4	1	1	0	0	0	0	0	0	0	0	0	0
708	2	68	16	1	709	3	1	1	0	0	0	2	1	0	0	0	0	0
709	2	68	16	1	710	3	1	1	0	0	0	2	1	0	0	0	0	0
710	2	68	16	1	711	3	1	1	0	0	0	0	0	0	0	0	0	0
711	2	68	16	1	712	3	1	1	0	0	0	2	1	0	0	0	0	0
712	2	68	16	1	713	3	1	1	0	0	0	2	1	0	0	0	0	0
713	2	68	16	1	714	3	1	1	0	0	0	2	1	0	0	0	0	0
714	2	68	16	1	715	3	1	1	0	0	0	0	0	0	0	0	0	0
715	2	68	16	1	716	3	1	1	0	0	0	2	1	0	0	0	0	0
716	2	68	16	1	717	4	1	1	0	0	0	2	1	0	0	0	0	0
717	2	68	16	1	718	4	1	1	0	0	0	2	1	0	0	0	0	0
718	2	68	16	1	719	4	1	1	0	0	0	2	1	0	0	0	0	0
719	2	68	16	1	720	4	1	1	0	0	0	0	0	0	0	0	0	0
720	2	68	16	1	721	4	1	1	0	0	0	2	1	0	0	0	0	0
721	2	68	16	1	722	4	1	1	0	0	0	2	1	0	0	0	0	0
722	2	68	16	1	723	4	0	1	0	0	0	2	1	0	0	0	0	0
723	2	69	10	0	724	3	1	1	0	0	0	0	0	0	0	0	0	0
724	2	69	10	0	725	3	1	1	0	0	0	1	1	0	0	0	0	0
725	2	69	10	0	726	3	1	1	0	0	0	2	1	0	0	0	0	0
726	2	69	10	0	727	4	1	1	0	0	0	0	0	0	0	0	0	0
727	2	69	10	0	728	3	1	1	0	0	0	0	0	0	0	0	0	0
728	2	69	10	0	729	3	1	1	0	0	0	1	1	0	0	0	0	0
729	2	69	10	0	730	4	1	1	0	0	0	0	0	0	0	0	0	0
730	2	69	10	0	731	4	2	1	0	0	0	1	1	0	0	0	0	0
731	2	69	10	0	732	4	2	1	0	0	0	1	1	0	0	0	0	0
732	2	69	10	0	733	4	1	1	0	0	0	2	1	0	0	0	0	0
733	2	70	20	1	734	3	1	1	0	0	0	1	1	0	0	0	0	0
734	2	70	20	1	735	3	1	1	0	2	0	0	0	2	1	1	0	0
735	2	70	20	1	736	3	1	1	0	2	0	0	0	0	0	0	0	0
736	2	70	20	1	737	3	1	1	0	0	0	2	1	0	0	0	0	0
737	2	70	20	1	738	3	1	1	0	0	0	0	0	0	0	0	0	0
738	2	70	20	1	739	3	1	1	0	2	0	2	1	0	0	1	0	0
739	2	70	20	1	740	4	1	1	0	2	0	1	1	0	0	1	0	0
740	2	70	20	1	741	4	1	1	0	2	0	0	0	0	0	0	0	0
741	2	70	20	1	742	4	1	1	0	0	0	1	1	0	0	0	0	0
742	2	70	20	1	743	4	1	1	0	2	0	1	1	0	0	1	0	0
743	2	70	20	1	744	3	1	1	0	0	0	2	1	0	0	0	0	0
744	2	70	20	1	745	3	1	1	0	2	0	2	1	0	0	1	0	0
745	2	70	20	1	746	3	1	1	0	2	0	2	1	0	0	1	0	0
746	2	70	20	1	747	3	1	1	0	2	0	2	1	0	0	1	0	0
747	2	70	20	1	748	3	0	1	0	2	0	1	1	0	0	1	0	0
748	2	70	20	1	749	3	0	1	0	0	0	1	1	0	0	0	0	0
749	2	71	13	1	750	3	1	1	0	0	0	2	1	0	0	0	0	0
750	2	71	13	1	751	1	1	1	0	0	0	2	1	0	0	0	0	0
751	2	71	13	1	752	2	1	1	0	0	0	0	0	0	0	0	0	0
752	2	71	13	1	753	2	1	1	0	0	0	2	1	0	0	0	0	0
753	2	71	13	1	754	1	1	1	0	0	0	0	0	2	1	0	0	0
754	2	71	13	1	755	4	1	1	0	0	0	2	1	0	0	0	0	0
755	2	71	13	1	756	1	1	1	0	0	0	0	0	0	0	0	0	0
756	2	71	13	1	757	4	1	1	0	0	0	0	0	0	0	0	0	0
757	2	71	13	1	758	1	1	1	0	0	0	2	1	0	0	0	0	0
758	2	71	13	1	759	2	1	1	0	0	0	1	1	0	0	0	0	0
759	2	71	13	1	760	1	0	1	0	0	0	0	0	0	0	0	0	0
760	2	71	13	1	761	4	0	1	0	0	0	0	0	0	0	0	0	0
761	2	71	13	1	762	4	1	1	0	0	0	0	0	0	0	0	0	0
762	2	72	13	1	763	4	1	1	0	2	0	2	1	0	0	1	0	0
763	2	72	13	1	764	4	1	1	0	0	0	2	1	0	0	0	0	0
764	2	72	13	1	765	4	1	1	0	0	0	2	1	0	0	0	0	0
765	2	72	13	1	766	4	1	1	0	2	0	0	0	0	0	0	0	0
766	2	72	13	1	767	4	1	1	0	0	0	0	0	0	0	0	0	0
767	2	72	13	1	768	4	1	1	0	2	0	0	0	0	0	0	0	0
768	2	72	13	1	769	4	1	1	0	0	0	1	1	0	0	0	0	0
769	2	72	13	1	770	4	1	1	0	2	0	0	0	0	0	0	0	0
770	2	72	13	1	771	4	1	1	0	2	0	0	0	0	0	0	0	0
771	2	72	13	1	772	4	1	1	0	2	0	2	1	0	0	1	0	0
772	2	72	13	1	773	4	1	1	0	2	0	0	0	0	0	0	0	0
773	2	72	13	1	774	4	0	1	0	2	0	2	1	2	1	1	1	0
774	2	72	13	1	775	4	0	1	0	0	0	2	1	0	0	0	0	0
775	2	73	18	1	776	1	1	1	0	0	0	0	0	0	0	0	0	0
776	2	73	18	1	777	1	1	1	0	0	0	0	0	0	0	0	0	0
777	2	73	18	1	778	1	1	1	0	2	0	0	0	0	0	0	0	0
778	2	73	18	1	779	1	1	1	0	2	0	0	0	0	0	0	0	0
779	2	73	18	1	780	1	1	1	0	2	0	0	0	0	0	0	0	0
780	2	73	18	1	781	1	1	1	0	0	0	2	1	0	0	0	0	0
781	2	73	18	1	782	1	1	1	0	0	0	0	0	0	0	0	0	0
782	2	73	18	1	783	1	1	1	0	0	0	2	1	0	0	0	0	0
783	2	73	18	1	784	1	1	1	0	0	0	0	0	0	0	0	0	0
784	2	73	18	1	785	1	1	1	0	0	0	0	0	0	0	0	0	0
785	2	73	18	1	786	1	1	1	0	0	2	0	0	0	0	0	0	0
786	2	73	18	1	787	1	1	1	0	0	0	2	1	0	0	0	0	0
787	2	73	18	1	788	1	1	1	0	2	0	2	1	0	0	1	0	0
788	2	73	18	1	789	1	1	1	0	0	0	0	0	0	0	0	0	0
789	2	73	18	1	790	1	1	1	0	0	0	2	1	0	0	0	0	0
790	2	73	18	1	791	1	1	1	0	0	2	2	1	0	0	1	0	0
791	2	73	18	1	792	1	1	1	0	0	2	0	0	0	0	0	0	0
792	2	73	18	1	793	1	1	0	0	0	2	0	0	0	0	0	0	0
793	2	74	16	1	794	3	1	1	0	0	2	0	0	0	0	0	0	0
794	2	74	16	1	795	3	1	1	0	0	0	2	1	0	0	0	0	0
795	2	74	16	1	796	3	1	1	0	0	0	1	1	0	0	0	0	0
796	2	74	16	1	797	3	1	1	0	0	0	2	1	0	0	0	0	0
797	2	74	16	1	798	4	1	1	0	0	0	0	0	2	1	0	0	0
798	2	74	16	1	799	1	1	1	0	0	0	2	1	2	1	1	0	0
799	2	74	16	1	800	1	1	1	0	0	2	2	1	2	1	1	1	0
800	2	74	16	1	801	1	1	1	0	0	0	2	1	2	1	1	0	0
801	2	74	16	1	802	4	0	1	0	0	0	2	1	0	0	0	0	0
802	2	74	16	1	803	1	0	1	0	0	0	2	1	0	0	0	0	0
803	2	74	16	1	804	3	0	1	0	0	0	2	1	0	0	0	0	0
804	2	74	16	1	805	4	0	1	0	0	2	2	1	0	0	1	0	0
805	2	74	16	1	806	4	0	1	0	0	0	2	1	0	0	0	0	0
806	2	74	16	1	807	3	0	1	0	0	0	2	1	0	0	0	0	0
807	2	75	15	1	808	4	1	1	0	0	0	2	1	0	0	0	0	0
808	2	75	15	1	809	4	1	1	0	0	0	2	1	2	1	1	0	0
809	1	65	20	1	810	4	1	1	0	0	0	1	1	1	1	1	0	0
810	1	65	20	1	811	3	0	1	0	0	0	2	1	0	0	0	0	0
811	1	76	8	0	812	3	1	1	0	0	0	0	0	0	0	0	0	0
812	1	76	8	0	813	3	1	1	0	0	0	2	1	0	0	0	0	0
813	1	76	8	0	814	3	1	1	0	0	0	0	0	0	0	0	0	0
814	1	76	8	0	815	3	1	1	0	0	0	0	0	0	0	0	0	0
815	1	76	8	0	816	3	1	1	0	0	0	0	0	0	0	0	0	0
816	1	76	8	0	817	3	1	1	0	0	0	0	0	0	0	0	0	0
817	1	76	8	0	818	3	1	1	0	0	0	2	1	0	0	0	0	0
818	1	76	8	0	819	3	1	1	0	0	0	0	0	0	0	0	0	0
819	1	77	26	1	820	3	1	1	0	0	0	0	0	0	0	0	0	0
820	1	77	26	1	821	3	2	1	0	0	0	2	1	0	0	0	0	0
821	1	77	26	1	822	3	1	1	0	0	0	0	0	0	0	0	0	0
822	1	77	26	1	823	3	1	1	0	0	0	2	1	0	0	0	0	0
823	1	77	26	1	824	3	1	1	0	2	0	2	1	0	0	1	0	0
824	1	77	26	1	825	3	1	1	0	0	0	2	1	0	0	0	0	0
825	1	77	26	1	826	3	1	1	0	0	0	2	1	0	0	0	0	0
826	1	77	26	1	827	3	1	1	0	0	0	0	0	0	0	0	0	0
827	1	77	26	1	828	3	1	1	0	0	0	1	1	0	0	0	0	0
828	1	77	26	1	829	3	1	1	0	0	0	2	1	0	0	0	0	0
829	1	77	26	1	830	3	1	1	0	0	0	2	1	0	0	0	0	0
830	1	77	26	1	831	3	1	1	0	0	0	2	1	0	0	0	0	0
831	1	77	26	1	832	3	1	1	0	0	0	2	1	0	0	0	0	0
832	1	77	26	1	833	3	1	1	0	2	0	0	0	2	1	1	0	0
833	1	77	26	1	834	3	1	1	0	0	0	2	1	0	0	0	0	0
834	1	77	26	1	835	3	1	1	0	0	0	2	1	0	0	0	0	0
835	1	77	26	1	836	3	1	1	0	2	0	2	1	2	1	1	1	0
836	1	77	26	1	837	3	1	1	0	0	0	0	0	0	0	0	0	0
837	1	77	26	1	838	3	1	1	0	0	0	2	1	2	1	1	0	0
838	1	77	26	1	839	3	0	1	0	0	0	1	1	0	0	0	0	0
839	1	77	26	1	840	3	0	1	0	0	0	0	0	0	0	0	0	0
840	1	77	26	1	841	3	0	1	0	0	0	2	1	0	0	0	0	0
841	1	77	26	1	842	3	0	1	0	0	0	2	1	0	0	0	0	0
842	1	77	26	1	843	3	0	1	0	0	0	2	1	0	0	0	0	0
843	1	77	26	1	844	3	0	1	0	0	0	1	1	0	0	0	0	0
844	1	77	26	1	845	3	0	1	0	0	0	1	1	0	0	0	0	0
845	1	78	101	2	846	3	1	1	0	0	0	2	1	0	0	0	0	0
846	1	78	101	2	847	3	1	1	0	0	0	0	0	0	0	0	0	0
847	1	78	101	2	848	3	1	1	0	0	0	2	1	0	0	0	0	0
848	1	78	101	2	849	3	1	1	0	0	0	0	0	0	0	0	0	0
849	1	78	101	2	850	3	1	1	0	0	0	2	1	0	0	0	0	0
850	1	78	101	2	851	3	0	1	0	0	0	1	1	0	0	0	0	0
851	1	78	101	2	852	3	1	1	0	0	0	1	1	0	0	0	0	0
852	1	78	101	2	853	3	0	1	0	2	0	2	1	0	0	1	0	0
853	1	78	101	2	854	3	1	1	0	0	0	0	0	0	0	0	0	0
854	1	78	101	2	855	3	1	1	0	0	0	2	1	0	0	0	0	0
855	1	78	101	2	856	3	1	1	0	0	0	2	1	0	0	0	0	0
856	1	78	101	2	857	3	1	1	0	0	0	2	1	0	0	0	0	0
857	1	78	101	2	858	3	1	1	0	0	0	2	1	0	0	0	0	0
858	1	78	101	2	859	3	1	1	0	0	0	2	1	0	0	0	0	0
859	1	78	101	2	860	3	1	1	0	0	0	2	1	0	0	0	0	0
860	1	78	101	2	861	3	1	1	0	0	0	2	1	0	0	0	0	0
861	1	78	101	2	862	3	1	1	0	0	0	2	1	0	0	0	0	0
862	1	78	101	2	863	3	1	1	0	0	0	0	0	0	0	0	0	0
863	1	78	101	2	864	3	1	1	0	0	0	2	1	0	0	0	0	0
864	1	78	101	2	865	3	1	1	0	0	0	1	1	0	0	0	0	0
865	1	78	101	2	866	3	1	1	0	2	0	2	1	0	0	1	0	0
866	1	78	101	2	867	3	1	1	0	0	0	2	1	0	0	0	0	0
867	1	78	101	2	868	3	1	1	0	0	0	2	1	0	0	0	0	0
868	1	78	101	2	869	3	1	1	0	0	0	2	1	0	0	0	0	0
869	1	78	101	2	870	3	1	1	0	0	0	1	1	0	0	0	0	0
870	1	78	101	2	871	3	1	1	0	0	0	2	1	0	0	0	0	0
871	1	78	101	2	872	3	1	1	0	0	0	2	1	0	0	0	0	0
872	1	78	101	2	873	3	1	1	0	0	0	0	0	0	0	0	0	0
873	1	78	101	2	874	3	1	1	0	0	0	0	0	0	0	0	0	0
874	1	78	101	2	875	3	1	1	0	0	0	1	1	0	0	0	0	0
875	1	78	101	2	876	3	1	1	0	0	0	0	0	0	0	0	0	0
876	1	78	101	2	877	3	1	1	0	0	0	0	0	0	0	0	0	0
877	1	78	101	2	878	3	1	1	0	0	0	2	1	0	0	0	0	0
878	1	78	101	2	879	3	1	1	0	2	0	0	0	0	0	0	0	0
879	1	78	101	2	880	3	1	1	0	0	0	2	1	0	0	0	0	0
880	1	78	101	2	881	3	1	1	0	0	0	1	1	0	0	0	0	0
881	1	78	101	2	882	3	1	1	0	0	0	2	1	1	1	1	0	0
882	1	78	101	2	883	3	1	1	0	0	0	2	1	0	0	0	0	0
883	1	78	101	2	884	3	1	1	0	0	0	2	1	0	0	0	0	0
884	1	78	101	2	885	3	1	1	0	0	0	2	1	1	1	1	0	0
885	1	78	101	2	886	3	1	1	0	0	0	2	1	0	0	0	0	0
886	1	78	101	2	887	3	1	1	0	0	0	2	1	0	0	0	0	0
887	1	78	101	2	888	3	0	1	0	2	0	2	1	0	0	1	0	0
888	1	78	101	2	889	3	1	1	0	2	0	2	1	0	0	1	0	0
889	1	78	101	2	890	3	1	1	0	0	0	0	0	0	0	0	0	0
890	1	78	101	2	891	3	1	1	0	0	0	2	1	0	0	0	0	0
891	1	78	101	2	892	3	1	1	0	0	0	2	1	0	0	0	0	0
892	1	78	101	2	893	3	1	1	0	0	0	0	0	0	0	0	0	0
893	1	78	101	2	894	3	1	1	0	0	0	2	1	0	0	0	0	0
894	1	78	101	2	895	3	1	1	0	0	0	0	0	0	0	0	0	0
895	1	78	101	2	896	3	1	1	0	0	0	2	1	0	0	0	0	0
896	1	78	101	2	897	3	1	1	0	0	0	2	1	0	0	0	0	0
897	1	78	101	2	898	3	1	1	0	0	0	2	1	0	0	0	0	0
898	1	78	101	2	899	3	1	1	0	0	0	0	0	0	0	0	0	0
899	1	78	101	2	900	3	1	1	0	0	0	0	0	0	0	0	0	0
900	1	78	101	2	901	3	1	1	0	0	0	2	1	0	0	0	0	0
901	1	78	101	2	902	3	1	1	0	0	0	2	1	0	0	0	0	0
902	1	78	101	2	903	3	1	1	0	0	0	2	1	0	0	0	0	0
903	1	78	101	2	904	3	1	1	0	0	0	2	1	0	0	0	0	0
904	1	78	101	2	905	3	1	1	0	0	0	0	0	0	0	0	0	0
905	1	78	101	2	906	3	0	1	0	0	0	2	1	0	0	0	0	0
906	1	78	101	2	907	3	1	1	0	0	0	2	1	0	0	0	0	0
907	1	78	101	2	908	3	0	1	0	0	0	2	1	0	0	0	0	0
908	1	78	101	2	909	3	0	1	0	0	0	2	1	0	0	0	0	0
909	1	78	101	2	910	3	0	1	0	0	0	2	1	2	1	1	0	0
910	1	78	101	2	911	3	0	1	0	0	0	2	1	0	0	0	0	0
911	1	78	101	2	912	3	0	1	0	0	0	2	1	0	0	0	0	0
912	1	78	101	2	913	3	0	1	0	0	0	2	1	0	0	0	0	0
913	1	78	101	2	914	3	0	1	0	0	0	2	1	0	0	0	0	0
914	1	78	101	2	915	3	0	1	0	0	0	2	1	0	0	0	0	0
915	1	78	101	2	916	3	0	1	0	0	0	2	1	0	0	0	0	0
916	1	78	101	2	917	3	0	1	0	0	0	2	1	0	0	0	0	0
917	1	78	101	2	918	3	0	1	0	0	0	2	1	0	0	0	0	0
918	1	78	101	2	919	3	0	1	0	0	0	2	1	1	1	1	0	0
919	1	78	101	2	920	3	0	1	0	2	0	0	0	0	0	0	0	0
920	1	78	101	2	921	3	0	1	0	0	0	2	1	0	0	0	0	0
921	1	78	101	2	922	3	0	1	0	0	0	2	1	0	0	0	0	0
922	1	78	101	2	923	3	0	1	0	0	0	2	1	0	0	0	0	0
923	1	78	101	2	924	3	0	1	0	0	0	0	0	0	0	0	0	0
924	2	79	8	0	925	1	1	1	0	2	0	0	0	0	0	0	0	0
925	2	79	8	0	926	1	1	1	0	0	0	0	0	0	0	0	0	0
926	2	79	8	0	927	1	0	1	0	0	0	2	1	0	0	0	0	0
927	2	79	8	0	928	1	0	1	0	0	0	2	1	0	0	0	0	0
928	2	79	8	0	929	1	0	1	0	0	0	0	0	0	0	0	0	0
929	2	79	8	0	930	1	0	1	0	2	0	1	1	0	0	1	0	0
930	2	79	8	0	931	1	0	1	0	0	0	2	1	0	0	0	0	0
931	2	79	8	0	932	1	0	1	0	0	0	0	0	0	0	0	0	0
932	2	80	26	1	933	2	1	1	0	0	0	2	1	0	0	0	0	0
933	2	80	26	1	934	2	1	1	0	0	0	2	1	0	0	0	0	0
934	2	80	26	1	935	2	1	1	0	0	0	0	0	0	0	0	0	0
935	2	80	26	1	936	2	1	1	0	0	0	2	1	0	0	0	0	0
936	2	80	26	1	937	2	1	1	0	0	0	0	0	0	0	0	0	0
937	2	80	26	1	938	2	1	1	0	0	0	0	0	0	0	0	0	0
938	2	80	26	1	939	2	1	1	0	0	0	2	1	0	0	0	0	0
939	2	80	26	1	940	2	1	1	0	0	0	2	1	2	1	1	0	0
940	2	80	26	1	941	1	2	1	0	0	0	0	0	2	1	0	0	0
941	2	80	26	1	942	1	2	1	0	0	0	1	1	0	0	0	0	0
942	2	80	26	1	943	1	1	1	0	0	0	1	1	0	0	0	0	0
943	2	80	26	1	944	1	1	1	0	0	0	0	0	0	0	0	0	0
944	2	80	26	1	945	2	1	1	0	0	0	2	1	2	1	1	0	0
945	2	80	26	1	946	2	1	1	0	0	0	0	0	0	0	0	0	0
946	2	80	26	1	947	1	1	1	0	0	0	2	1	0	0	0	0	0
947	2	80	26	1	948	1	1	1	0	2	0	1	1	0	0	1	0	0
948	2	80	26	1	949	1	1	1	0	2	0	2	1	0	0	1	0	0
949	2	80	26	1	950	1	1	1	0	2	0	1	1	0	0	1	0	0
950	2	80	26	1	951	1	1	1	0	0	0	1	1	0	0	0	0	0
951	2	80	26	1	952	4	1	1	0	0	0	0	0	0	0	0	0	0
952	2	80	26	1	953	4	1	1	0	0	0	0	0	0	0	0	0	0
953	2	80	26	1	954	4	0	1	0	0	0	1	1	0	0	0	0	0
954	2	80	26	1	955	1	1	1	0	0	0	2	1	0	0	0	0	0
955	2	80	26	1	956	1	0	1	0	2	0	0	0	0	0	0	0	0
956	2	80	26	1	957	1	0	1	0	0	0	0	0	0	0	0	0	0
957	2	80	26	1	958	2	0	1	0	0	0	0	0	0	0	0	0	0
958	2	81	17	1	959	2	1	1	0	0	0	2	1	0	0	0	0	0
959	2	81	17	1	960	2	1	1	0	0	0	2	1	0	0	0	0	0
960	2	81	17	1	961	2	1	1	0	2	0	2	1	2	1	1	1	0
961	2	81	17	1	962	1	1	1	0	0	0	0	0	0	0	0	0	0
962	2	81	17	1	963	1	1	1	0	0	0	1	1	0	0	0	0	0
963	2	81	17	1	964	1	1	1	0	2	0	2	1	0	0	1	0	0
964	2	81	17	1	965	1	1	1	0	0	0	1	1	0	0	0	0	0
965	2	81	17	1	966	1	1	1	0	0	0	2	1	0	0	0	0	0
966	2	81	17	1	967	1	1	1	0	0	0	2	1	0	0	0	0	0
967	2	81	17	1	968	1	1	1	0	0	0	0	0	0	0	0	0	0
968	2	81	17	1	969	1	1	1	0	2	0	0	0	0	0	0	0	0
969	2	81	17	1	970	1	1	1	0	2	0	2	1	0	0	1	0	0
970	2	81	17	1	971	1	1	1	0	0	0	0	0	0	0	0	0	0
971	2	81	17	1	972	1	1	1	0	2	0	0	0	0	0	0	0	0
972	2	81	17	1	973	1	1	1	0	0	0	0	0	0	0	0	0	0
973	2	81	17	1	974	1	0	1	0	0	0	2	1	0	0	0	0	0
974	2	81	17	1	975	1	0	1	0	2	0	0	0	0	0	0	0	0
975	2	82	9	0	976	4	1	1	0	0	0	0	0	0	0	0	0	0
976	2	82	9	0	977	4	1	1	0	0	0	0	0	0	0	0	0	0
977	2	82	9	0	978	4	1	1	0	0	0	1	1	0	0	0	0	0
978	2	82	9	0	979	4	1	1	0	0	0	0	0	0	0	0	0	0
979	2	82	9	0	980	4	1	1	0	0	0	0	0	0	0	0	0	0
980	2	82	9	0	981	4	1	1	0	0	0	2	1	0	0	0	0	0
981	2	82	9	0	982	4	1	1	0	0	0	0	0	0	0	0	0	0
982	2	82	9	0	983	1	0	1	0	0	0	2	1	0	0	0	0	0
983	2	82	9	0	984	1	0	1	0	0	0	2	1	0	0	0	0	0
984	2	83	4	0	985	4	1	1	0	0	0	0	0	0	0	0	0	0
985	2	83	4	0	986	4	1	1	0	2	0	0	0	0	0	0	0	0
986	2	83	4	0	987	4	1	1	0	0	0	0	0	0	0	0	0	0
987	2	83	4	0	988	4	1	1	0	0	0	0	0	0	0	0	0	0
988	2	84	6	0	989	4	1	1	0	0	0	1	1	0	0	0	0	0
989	2	84	6	0	990	4	1	1	0	0	0	2	1	0	0	0	0	0
990	2	84	6	0	991	4	0	1	0	0	0	2	1	0	0	0	0	0
991	2	84	6	0	992	4	0	1	0	0	0	0	0	0	0	0	0	0
992	2	84	6	0	993	4	0	1	0	0	0	0	0	0	0	0	0	0
993	2	84	6	0	994	4	0	1	0	0	0	0	0	0	0	0	0	0
994	2	85	23	1	995	4	1	1	0	0	0	0	0	0	0	0	0	0
995	2	85	23	1	996	4	1	1	0	0	0	0	0	0	0	0	0	0
996	2	85	23	1	997	4	1	1	0	0	0	0	0	0	0	0	0	0
997	2	85	23	1	998	4	1	1	0	2	0	1	1	0	0	1	0	0
998	2	86	9	0	999	3	1	1	0	0	0	0	0	0	0	0	0	0
999	2	86	9	0	1000	3	1	1	0	0	0	0	0	0	0	0	0	0
1000	2	86	9	0	1001	3	1	1	0	2	0	1	1	0	0	1	0	0
1001	2	86	9	0	1002	3	0	1	0	0	0	0	0	0	0	0	0	0
1002	2	86	9	0	1003	3	0	1	0	0	0	1	1	0	0	0	0	0
1003	2	86	9	0	1004	3	1	1	0	0	0	0	0	0	0	0	0	0
1004	2	86	9	0	1005	3	1	1	0	0	0	0	0	0	0	0	0	0
1005	2	86	9	0	1006	3	1	1	0	0	0	1	1	0	0	0	0	0
1006	2	86	9	0	1007	3	1	1	0	0	0	0	0	0	0	0	0	0
1007	2	87	4	0	1008	3	1	1	0	0	0	2	1	0	0	0	0	0
1008	2	87	4	0	1009	3	1	1	0	0	0	0	0	0	0	0	0	0
1009	2	87	4	0	1010	3	2	1	0	0	0	2	1	0	0	0	0	0
1010	2	87	4	0	1011	1	2	1	0	0	0	2	1	0	0	0	0	0
1011	2	88	4	0	1012	3	1	1	0	0	0	0	0	0	0	0	0	0
1012	2	88	4	0	1013	3	1	1	0	0	0	0	0	0	0	0	0	0
1013	2	88	4	0	1014	1	1	2	0	0	0	0	0	0	0	0	0	0
1014	2	88	4	0	1015	1	2	1	0	0	0	2	1	0	0	0	0	0
1015	2	89	14	1	1016	3	1	1	0	2	0	0	0	0	0	0	0	0
1016	2	89	14	1	1017	3	2	1	0	0	0	0	0	0	0	0	0	0
1017	2	89	14	1	1018	3	1	1	0	0	0	0	0	0	0	0	0	0
1018	2	89	14	1	1019	3	1	1	0	0	0	2	1	0	0	0	0	0
1019	2	89	14	1	1020	3	1	1	0	2	0	0	0	0	0	0	0	0
1020	2	89	14	1	1021	3	1	1	0	0	0	0	0	0	0	0	0	0
1021	2	89	14	1	1022	3	1	1	0	0	0	2	1	0	0	0	0	0
1022	2	89	14	1	1023	3	1	1	0	0	0	0	0	0	0	0	0	0
1023	2	89	14	1	1024	3	1	1	0	0	0	2	1	0	0	0	0	0
1024	2	89	14	1	1025	3	1	1	0	0	0	2	1	0	0	0	0	0
1025	2	89	14	1	1026	3	1	1	0	2	0	2	1	0	0	1	0	0
1026	2	89	14	1	1027	3	1	1	0	0	0	0	0	0	0	0	0	0
1027	2	89	14	1	1028	3	1	1	0	0	0	0	0	0	0	0	0	0
1028	2	89	14	1	1029	3	1	1	0	2	0	2	1	0	0	1	0	0
1029	2	85	23	1	1030	4	1	1	0	0	0	1	1	0	0	0	0	0
1030	2	85	23	1	1031	4	1	1	0	2	0	2	1	0	0	1	0	0
1031	2	85	23	1	1032	4	1	1	0	0	0	1	1	0	0	0	0	0
1032	2	85	23	1	1033	4	1	1	0	0	0	0	0	0	0	0	0	0
1033	2	85	23	1	1034	1	1	1	0	0	0	0	0	0	0	0	0	0
1034	2	85	23	1	1035	1	1	1	0	0	0	1	1	0	0	0	0	0
1035	2	85	23	1	1036	4	1	1	0	2	0	1	1	0	0	1	0	0
1036	2	85	23	1	1037	4	1	1	0	2	0	0	0	0	0	0	0	0
1037	2	85	23	1	1038	4	1	1	0	2	0	0	0	0	0	0	0	0
1038	2	85	23	1	1039	1	1	1	0	2	0	2	1	0	0	1	0	0
1039	2	85	23	1	1040	1	1	1	0	0	0	2	1	0	0	0	0	0
1040	2	85	23	1	1041	4	1	1	0	0	0	2	1	0	0	0	0	0
1041	2	85	23	1	1042	4	1	1	0	0	0	0	0	0	0	0	0	0
1042	2	75	15	1	1043	3	1	1	0	0	0	2	1	2	1	1	0	0
1043	2	75	15	1	1044	3	1	1	0	0	0	2	1	0	0	0	0	0
1044	2	75	15	1	1045	4	1	1	0	0	0	2	1	0	0	0	0	0
1045	2	75	15	1	1046	4	1	1	0	0	0	2	1	2	1	1	0	0
1046	2	75	15	1	1047	4	1	1	0	0	0	2	1	2	1	1	0	0
1047	2	75	15	1	1048	4	0	1	0	0	0	0	0	0	0	0	0	0
1048	2	75	15	1	1049	1	0	1	0	0	0	0	0	0	0	0	0	0
1049	2	75	15	1	1050	1	0	1	0	0	0	2	1	0	0	0	0	0
1050	2	75	15	1	1051	1	0	1	0	0	0	2	1	0	0	0	0	0
1051	2	90	8	0	1052	3	1	1	0	0	0	2	1	2	1	1	0	0
1052	2	90	8	0	1053	3	1	1	0	0	0	2	1	2	1	1	0	0
1053	2	90	8	0	1054	4	1	1	0	0	0	2	1	2	1	1	0	0
1054	2	90	8	0	1055	4	1	1	0	0	0	1	1	2	1	1	0	0
1055	2	90	8	0	1056	3	1	1	0	0	0	1	1	2	1	1	0	0
1056	2	90	8	0	1057	4	1	1	0	0	0	2	1	2	1	1	0	0
1057	2	90	8	0	1058	4	0	1	0	0	0	2	1	2	1	1	0	0
1058	2	90	8	0	1059	4	0	1	0	0	0	2	1	2	1	1	0	0
1059	2	91	10	0	1060	4	1	1	0	0	0	2	1	2	1	1	0	0
1060	2	91	10	0	1061	4	1	1	0	2	0	2	1	0	0	1	0	0
1061	2	91	10	0	1062	4	1	1	0	2	0	1	1	0	0	1	0	0
1062	2	91	10	0	1063	4	1	1	0	0	0	1	1	0	0	0	0	0
1063	2	91	10	0	1064	4	1	1	0	0	2	0	0	0	0	0	0	0
1064	2	91	10	0	1065	4	1	1	0	0	0	2	1	0	0	0	0	0
1065	2	91	10	0	1066	4	1	1	0	0	0	2	1	0	0	0	0	0
1066	2	91	10	0	1067	4	0	1	0	0	0	2	1	0	0	0	0	0
1067	2	91	10	0	1068	4	0	1	0	0	0	2	1	0	0	0	0	0
1068	2	92	4	0	1069	4	1	1	0	0	0	2	1	0	0	0	0	0
1069	2	92	4	0	1070	4	1	1	0	0	0	1	1	0	0	0	0	0
1070	2	92	4	0	1071	1	1	1	0	0	0	2	1	2	1	1	0	0
1071	2	92	4	0	1072	1	1	1	0	0	2	2	1	2	1	1	1	0
1072	2	93	13	1	1073	4	2	1	0	0	0	2	1	0	0	0	0	0
1073	2	93	13	1	1074	4	1	1	0	0	0	2	1	0	0	0	0	0
1074	2	93	13	1	1075	2	1	1	0	0	0	2	1	0	0	0	0	0
1075	2	93	13	1	1076	2	1	1	0	0	0	2	1	0	0	0	0	0
1076	2	93	13	1	1077	3	1	1	0	0	0	0	0	0	0	0	0	0
1077	2	93	13	1	1078	2	1	1	0	0	0	2	1	0	0	0	0	0
1078	2	93	13	1	1079	2	1	1	0	0	0	2	1	0	0	0	0	0
1079	2	93	13	1	1080	4	2	1	0	0	0	1	1	0	0	0	0	0
1080	2	93	13	1	1081	1	1	1	0	0	0	0	0	0	0	0	0	0
1081	2	93	13	1	1082	1	2	1	0	0	0	1	1	0	0	0	0	0
1082	2	93	13	1	1083	1	1	1	0	0	0	2	1	0	0	0	0	0
1083	2	94	9	0	1084	4	1	1	0	0	0	2	1	0	0	0	0	0
1084	2	94	9	0	1085	4	1	1	0	0	0	1	1	0	0	0	0	0
1085	2	94	9	0	1086	4	1	1	0	0	0	2	1	0	0	0	0	0
1086	2	94	9	0	1087	4	1	1	0	0	0	2	1	0	0	0	0	0
1087	2	94	9	0	1088	4	1	1	0	0	0	2	1	0	0	0	0	0
1088	2	94	9	0	1089	4	1	1	0	0	0	2	1	0	0	0	0	0
1089	2	95	8	0	1090	4	1	1	0	0	0	2	1	0	0	0	0	0
1090	2	95	8	0	1091	4	1	1	0	0	0	2	1	0	0	0	0	0
1091	2	95	8	0	1092	4	1	1	0	0	0	0	0	0	0	0	0	0
1092	2	95	8	0	1093	4	1	1	0	0	0	0	0	1	1	0	0	0
1093	2	95	8	0	1094	4	0	1	0	0	0	2	1	0	0	0	0	0
1094	2	96	88	2	1095	3	1	1	0	0	0	2	1	0	0	0	0	0
1095	2	96	88	2	1096	4	1	1	0	2	0	2	1	0	0	1	0	0
1096	2	96	88	2	1097	3	1	1	0	2	0	2	1	0	0	1	0	0
1097	2	96	88	2	1098	3	1	1	0	0	0	2	1	0	0	0	0	0
1098	2	96	88	2	1099	3	1	1	0	0	0	1	1	0	0	0	0	0
1099	2	96	88	2	1100	3	1	1	0	0	0	2	1	1	1	1	0	0
1100	2	96	88	2	1101	3	1	1	0	0	0	2	1	0	0	0	0	0
1101	2	96	88	2	1102	4	1	1	0	0	0	2	1	0	0	0	0	0
1102	2	96	88	2	1103	3	1	1	0	0	0	2	1	0	0	0	0	0
1103	2	96	88	2	1104	3	1	1	0	0	0	2	1	0	0	0	0	0
1104	2	96	88	2	1105	3	1	1	0	0	0	2	1	0	0	0	0	0
1105	2	96	88	2	1106	3	1	1	0	0	0	2	1	0	0	0	0	0
1106	2	96	88	2	1107	3	1	1	0	0	0	0	0	0	0	0	0	0
1107	2	96	88	2	1108	3	1	1	0	0	0	2	1	0	0	0	0	0
1108	2	96	88	2	1109	2	1	1	0	0	0	0	0	0	0	0	0	0
1109	2	96	88	2	1110	1	1	1	0	0	0	0	0	0	0	0	0	0
1110	2	96	88	2	1111	3	1	1	0	0	0	0	0	0	0	0	0	0
1111	2	96	88	2	1112	1	1	1	0	0	0	0	0	0	0	0	0	0
1112	2	96	88	2	1113	1	1	1	0	0	0	2	1	0	0	0	0	0
1113	2	96	88	2	1114	1	1	1	0	0	0	2	1	0	0	0	0	0
1114	2	96	88	2	1115	1	1	1	0	0	0	2	1	0	0	0	0	0
1115	2	96	88	2	1116	1	1	1	0	0	0	2	1	0	0	0	0	0
1116	2	96	88	2	1117	3	1	1	0	0	0	2	1	0	0	0	0	0
1117	2	96	88	2	1118	1	1	1	0	0	0	0	0	0	0	0	0	0
1118	2	96	88	2	1119	2	1	1	0	0	0	0	0	0	0	0	0	0
1119	2	96	88	2	1120	2	1	1	0	0	0	0	0	0	0	0	0	0
1120	2	96	88	2	1121	3	1	1	0	0	0	0	0	0	0	0	0	0
1121	2	96	88	2	1122	3	1	1	0	0	0	0	0	0	0	0	0	0
1122	2	96	88	2	1123	2	1	1	0	0	0	1	1	0	0	0	0	0
1123	2	96	88	2	1124	1	1	1	0	0	0	1	1	0	0	0	0	0
1124	2	96	88	2	1125	1	1	1	0	0	0	1	1	0	0	0	0	0
1125	2	96	88	2	1126	1	1	1	0	0	0	0	0	0	0	0	0	0
1126	2	96	88	2	1127	1	1	1	0	0	0	0	0	0	0	0	0	0
1127	2	96	88	2	1128	1	1	1	0	0	0	0	0	0	0	0	0	0
1128	2	96	88	2	1129	1	1	1	0	0	0	0	0	0	0	0	0	0
1129	2	96	88	2	1130	3	1	1	0	0	0	0	0	0	0	0	0	0
1130	2	96	88	2	1131	3	1	1	0	0	0	0	0	0	0	0	0	0
1131	2	96	88	2	1132	3	1	1	0	0	0	0	0	0	0	0	0	0
1132	2	96	88	2	1133	3	1	1	0	0	0	2	1	0	0	0	0	0
1133	2	96	88	2	1134	3	1	1	0	0	0	2	1	0	0	0	0	0
1134	2	96	88	2	1135	3	1	1	0	0	0	1	1	0	0	0	0	0
1135	2	96	88	2	1136	3	1	1	0	0	0	2	1	0	0	0	0	0
1136	2	96	88	2	1137	3	1	1	0	0	0	2	1	0	0	0	0	0
1137	2	96	88	2	1138	3	1	1	0	0	0	2	1	0	0	0	0	0
1138	2	96	88	2	1139	3	1	1	0	0	0	2	1	0	0	0	0	0
1139	2	96	88	2	1140	3	1	1	0	0	0	2	1	0	0	0	0	0
1140	2	96	88	2	1141	3	1	1	0	0	0	2	1	0	0	0	0	0
1141	2	96	88	2	1142	3	1	1	0	0	0	0	0	0	0	0	0	0
1142	2	96	88	2	1143	1	1	1	0	2	0	2	1	0	0	1	0	0
1143	2	96	88	2	1144	1	1	1	0	2	0	2	1	0	0	1	0	0
1144	2	96	88	2	1145	1	1	1	0	2	0	2	1	0	0	1	0	0
1145	2	96	88	2	1146	1	1	1	0	2	0	2	1	0	0	1	0	0
1146	2	96	88	2	1147	1	1	1	0	2	0	2	1	0	0	1	0	0
1147	2	96	88	2	1148	1	1	1	0	0	0	2	1	0	0	0	0	0
1148	2	96	88	2	1149	1	1	1	0	0	0	2	1	0	0	0	0	0
1149	2	96	88	2	1150	1	1	1	0	0	0	1	1	0	0	0	0	0
1150	2	96	88	2	1151	1	1	1	0	0	0	2	1	0	0	0	0	0
1151	2	96	88	2	1152	1	1	1	0	0	0	2	1	0	0	0	0	0
1152	2	96	88	2	1153	1	1	1	0	0	0	2	1	0	0	0	0	0
1153	2	96	88	2	1154	1	1	1	0	0	0	2	1	0	0	0	0	0
1154	2	96	88	2	1155	1	1	1	0	0	0	2	1	0	0	0	0	0
1155	2	96	88	2	1156	1	1	1	0	0	0	2	1	0	0	0	0	0
1156	2	96	88	2	1157	1	1	1	0	0	0	2	1	0	0	0	0	0
1157	2	96	88	2	1158	3	1	1	0	0	0	1	1	0	0	0	0	0
1158	2	96	88	2	1159	1	1	1	0	0	0	1	1	0	0	0	0	0
1159	2	96	88	2	1160	3	1	1	0	0	0	0	0	0	0	0	0	0
1160	2	96	88	2	1161	1	1	1	0	0	0	0	0	0	0	0	0	0
1161	2	96	88	2	1162	1	0	1	0	0	0	1	1	0	0	0	0	0
1162	2	96	88	2	1163	1	0	1	0	0	0	2	1	2	1	1	0	0
1163	2	96	88	2	1164	1	0	1	0	0	0	2	1	1	1	1	0	0
1164	2	96	88	2	1165	3	0	1	0	0	0	2	1	0	0	0	0	0
1165	2	96	88	2	1166	3	0	1	0	0	0	1	1	1	1	1	0	0
1166	2	96	88	2	1167	3	0	1	0	0	0	2	1	0	0	0	0	0
1167	2	96	88	2	1168	3	0	1	0	0	0	2	1	0	0	0	0	0
1168	2	96	88	2	1169	1	0	1	0	0	0	2	1	0	0	0	0	0
1169	2	96	88	2	1170	1	0	1	0	0	0	1	1	0	0	0	0	0
1170	2	96	88	2	1171	1	0	1	0	0	0	0	0	0	0	0	0	0
1171	2	96	88	2	1172	1	0	1	0	0	0	1	1	0	0	0	0	0
1172	2	96	88	2	1173	1	0	1	0	0	0	2	1	0	0	0	0	0
1173	2	96	88	2	1174	1	0	1	0	0	0	2	1	0	0	0	0	0
1174	2	96	88	2	1175	1	0	1	0	0	0	2	1	0	0	0	0	0
1175	2	96	88	2	1176	3	0	1	0	0	0	2	1	0	0	0	0	0
1176	2	96	88	2	1177	3	0	1	0	0	0	2	1	0	0	0	0	0
1177	2	96	88	2	1178	3	0	1	0	0	0	2	1	0	0	0	0	0
1178	2	96	88	2	1179	3	0	1	0	0	0	2	1	1	1	1	0	0
1179	2	96	88	2	1180	3	0	1	0	0	0	2	1	0	0	0	0	0
1180	2	96	88	2	1181	3	0	1	0	0	0	1	1	0	0	0	0	0
1181	2	96	88	2	1182	3	0	1	0	0	0	1	1	0	0	0	0	0
1182	2	97	11	1	1183	3	1	1	0	0	0	2	1	0	0	0	0	0
1183	2	97	11	1	1184	3	1	1	0	0	0	2	1	0	0	0	0	0
1184	2	97	11	1	1185	1	1	1	0	0	0	2	1	0	0	0	0	0
1185	2	97	11	1	1186	1	1	1	0	0	0	2	1	0	0	0	0	0
1186	2	97	11	1	1187	4	1	1	0	0	0	2	1	0	0	0	0	0
1187	2	97	11	1	1188	4	1	1	0	0	0	0	0	0	0	0	0	0
1188	2	97	11	1	1189	1	1	1	0	0	0	0	0	0	0	0	0	0
1189	2	97	11	1	1190	1	1	1	0	0	0	0	0	0	0	0	0	0
1190	2	97	11	1	1191	1	1	1	0	0	0	0	0	0	0	0	0	0
1191	2	97	11	1	1192	1	1	1	0	0	0	0	0	0	0	0	0	0
1192	2	75	15	1	1193	3	1	1	0	0	0	0	0	2	1	0	0	0
1193	2	98	8	0	1194	3	1	1	0	0	0	2	1	0	0	0	0	0
1194	2	98	8	0	1195	3	1	1	0	0	0	2	1	0	0	0	0	0
1195	2	98	8	0	1196	3	1	1	0	0	0	2	1	0	0	0	0	0
1196	2	98	8	0	1197	1	1	1	0	0	0	2	1	0	0	0	0	0
1197	2	98	8	0	1198	1	1	1	0	0	0	2	1	0	0	0	0	0
1198	2	98	8	0	1199	3	1	1	0	0	0	0	0	0	0	0	0	0
1199	2	98	8	0	1200	3	1	1	0	0	0	2	1	0	0	0	0	0
1200	2	98	8	0	1201	3	1	1	0	0	0	2	1	0	0	0	0	0
1201	2	99	9	0	1202	3	1	1	0	0	0	0	0	0	0	0	0	0
1202	2	99	9	0	1203	3	1	1	0	0	0	1	1	0	0	0	0	0
1203	2	99	9	0	1204	3	1	1	0	0	0	2	1	0	0	0	0	0
1204	2	99	9	0	1205	3	1	1	0	0	0	0	0	0	0	0	0	0
1205	2	99	9	0	1206	3	1	1	0	0	0	0	0	0	0	0	0	0
1206	2	99	9	0	1207	1	1	1	0	0	0	1	1	0	0	0	0	0
1207	2	99	9	0	1208	1	1	1	0	0	0	1	1	0	0	0	0	0
1208	2	99	9	0	1209	3	1	1	0	0	0	0	0	0	0	0	0	0
1209	2	99	9	0	1210	3	1	1	0	0	0	0	0	0	0	0	0	0
1210	2	100	109	2	1211	5	1	1	0	0	0	0	0	2	1	0	0	0
1211	2	100	109	2	1212	5	1	1	0	0	0	2	1	0	0	0	0	0
1212	2	100	109	2	1213	5	1	1	0	0	0	2	1	0	0	0	0	0
1213	2	100	109	2	1214	5	1	1	0	0	0	2	1	0	0	0	0	0
1214	2	100	109	2	1215	5	1	1	0	0	0	0	0	0	0	0	0	0
1215	2	100	109	2	1216	5	0	1	0	0	0	2	1	2	1	1	0	0
1216	2	100	109	2	1217	5	0	1	0	0	0	2	1	0	0	0	0	0
1217	2	100	109	2	1218	5	0	1	0	0	0	2	1	0	0	0	0	0
1218	2	100	109	2	1219	5	0	1	0	0	0	2	1	2	1	1	0	0
1219	2	100	109	2	1220	5	0	1	0	0	0	2	1	0	0	0	0	0
1220	2	100	109	2	1221	5	0	1	0	0	0	2	1	0	0	0	0	0
1221	2	100	109	2	1222	5	0	1	0	0	0	1	1	0	0	0	0	0
1222	2	100	109	2	1223	5	0	1	0	0	0	2	1	0	0	0	0	0
1223	2	100	109	2	1224	5	0	1	0	0	0	2	1	0	0	0	0	0
1224	2	100	109	2	1225	5	1	1	0	0	0	1	1	0	0	0	0	0
1225	2	100	109	2	1226	5	1	1	0	0	0	2	1	0	0	0	0	0
1226	2	100	109	2	1227	5	1	1	0	0	0	2	1	2	1	1	0	0
1227	2	100	109	2	1228	5	1	1	0	0	0	0	0	0	0	0	0	0
1228	2	100	109	2	1229	5	1	1	0	0	0	1	1	0	0	0	0	0
1229	2	100	109	2	1230	5	1	1	0	0	0	2	1	0	0	0	0	0
1230	2	100	109	2	1231	5	1	1	0	0	0	2	1	0	0	0	0	0
1231	2	100	109	2	1232	5	1	1	0	0	0	2	1	0	0	0	0	0
1232	2	100	109	2	1233	5	1	1	0	0	0	2	1	2	1	1	0	0
1233	2	100	109	2	1234	5	1	1	0	0	0	2	1	0	0	0	0	0
1234	2	100	109	2	1235	5	1	1	0	0	0	2	1	0	0	0	0	0
1235	2	100	109	2	1236	5	1	1	0	0	0	0	0	0	0	0	0	0
1236	2	100	109	2	1237	5	1	1	0	0	0	0	0	0	0	0	0	0
1237	2	100	109	2	1238	5	1	1	0	0	0	1	1	0	0	0	0	0
1238	2	100	109	2	1239	5	1	1	0	0	0	0	0	0	0	0	0	0
1239	2	100	109	2	1240	5	1	1	0	0	0	2	1	0	0	0	0	0
1240	2	100	109	2	1241	5	1	1	0	0	0	0	0	2	1	0	0	0
1241	2	100	109	2	1242	5	1	1	0	0	0	2	1	1	1	1	0	0
1242	2	100	109	2	1243	5	1	1	0	0	0	2	1	0	0	0	0	0
1243	2	100	109	2	1244	5	1	1	0	0	0	2	1	0	0	0	0	0
1244	2	100	109	2	1245	5	1	1	0	0	0	2	1	0	0	0	0	0
1245	2	100	109	2	1246	5	1	1	0	0	0	2	1	2	1	1	0	0
1246	2	100	109	2	1247	5	1	1	0	0	0	2	1	2	1	1	0	0
1247	2	100	109	2	1248	5	1	1	0	0	0	2	1	0	0	0	0	0
1248	2	100	109	2	1249	5	1	1	0	0	0	0	0	0	0	0	0	0
1249	2	100	109	2	1250	5	1	1	0	0	0	2	1	2	1	1	0	0
1250	2	100	109	2	1251	5	1	1	0	0	0	0	0	0	0	0	0	0
1251	2	100	109	2	1252	5	1	1	0	0	0	1	1	0	0	0	0	0
1252	2	100	109	2	1253	5	1	1	0	0	0	1	1	0	0	0	0	0
1253	2	100	109	2	1254	5	1	1	0	0	0	1	1	0	0	0	0	0
1254	2	100	109	2	1255	5	1	1	0	0	0	2	1	0	0	0	0	0
1255	2	100	109	2	1256	5	1	1	0	0	0	0	0	2	1	0	0	0
1256	2	100	109	2	1257	5	1	1	0	0	0	1	1	2	1	1	0	0
1257	2	100	109	2	1258	5	1	1	0	0	0	2	1	0	0	0	0	0
1258	2	100	109	2	1259	5	1	1	0	0	0	2	1	0	0	0	0	0
1259	2	100	109	2	1260	5	1	1	0	0	0	0	0	0	0	0	0	0
1260	2	100	109	2	1261	5	1	1	0	0	0	2	1	0	0	0	0	0
1261	2	100	109	2	1262	5	1	1	0	0	0	0	0	2	1	0	0	0
1262	2	100	109	2	1263	5	1	1	0	0	0	2	1	0	0	0	0	0
1263	2	100	109	2	1264	5	1	1	0	0	0	2	1	1	1	1	0	0
1264	2	100	109	2	1265	5	1	1	0	0	0	2	1	0	0	0	0	0
1265	2	100	109	2	1266	5	1	1	0	0	0	0	0	0	0	0	0	0
1266	2	100	109	2	1267	5	1	1	0	0	0	0	0	0	0	0	0	0
1267	2	100	109	2	1268	5	1	1	0	0	0	2	1	2	1	1	0	0
1268	2	100	109	2	1269	5	1	1	0	0	0	1	1	0	0	0	0	0
1269	2	100	109	2	1270	5	1	1	0	0	0	2	1	0	0	0	0	0
1270	2	100	109	2	1271	5	1	1	0	0	0	2	1	0	0	0	0	0
1271	2	100	109	2	1272	5	1	1	0	0	0	2	1	0	0	0	0	0
1272	2	100	109	2	1273	5	1	1	0	0	0	2	1	0	0	0	0	0
1273	2	100	109	2	1274	5	1	1	0	0	0	2	1	0	0	0	0	0
1274	2	100	109	2	1275	5	1	1	0	0	0	0	0	0	0	0	0	0
1275	2	100	109	2	1276	5	1	1	0	0	0	2	1	0	0	0	0	0
1276	2	100	109	2	1277	5	1	1	0	0	0	2	1	0	0	0	0	0
1277	2	100	109	2	1278	5	1	1	0	0	0	2	1	0	0	0	0	0
1278	2	100	109	2	1279	5	1	1	0	0	0	2	1	0	0	0	0	0
1279	2	100	109	2	1280	5	1	1	0	0	0	2	1	0	0	0	0	0
1280	2	100	109	2	1281	5	1	1	0	0	0	1	1	2	1	1	0	0
1281	2	100	109	2	1282	5	1	1	0	0	0	2	1	0	0	0	0	0
1282	2	100	109	2	1283	5	1	1	0	0	0	1	1	2	1	1	0	0
1283	2	100	109	2	1284	5	1	1	0	0	0	2	1	0	0	0	0	0
1284	2	100	109	2	1285	5	1	1	0	0	0	1	1	0	0	0	0	0
1285	2	100	109	2	1286	5	1	1	0	0	0	2	1	0	0	0	0	0
1286	2	100	109	2	1287	5	1	1	0	0	0	2	1	2	1	1	0	0
1287	2	100	109	2	1288	5	1	1	0	0	0	2	1	0	0	0	0	0
1288	2	100	109	2	1289	5	1	1	0	0	0	2	1	0	0	0	0	0
1289	2	100	109	2	1290	5	1	1	0	0	0	2	1	0	0	0	0	0
1290	2	100	109	2	1291	5	1	1	0	0	0	2	1	0	0	0	0	0
1291	2	100	109	2	1292	5	1	1	0	0	0	1	1	0	0	0	0	0
1292	2	100	109	2	1293	5	1	1	0	0	0	2	1	2	1	1	0	0
1293	2	100	109	2	1294	5	1	1	0	0	0	0	0	0	0	0	0	0
1294	2	100	109	2	1295	5	1	1	0	0	0	0	0	2	1	0	0	0
1295	2	100	109	2	1296	5	1	1	0	0	0	2	1	0	0	0	0	0
1296	2	100	109	2	1297	5	1	1	0	0	0	2	1	0	0	0	0	0
1297	2	100	109	2	1298	5	1	1	0	0	0	0	0	2	1	0	0	0
1298	2	100	109	2	1299	5	1	1	0	0	0	2	1	0	0	0	0	0
1299	2	100	109	2	1300	5	1	1	0	0	0	2	1	0	0	0	0	0
1300	2	100	109	2	1301	5	1	1	0	0	0	0	0	2	1	0	0	0
1301	2	100	109	2	1302	5	1	1	0	2	0	2	1	0	0	1	0	0
1302	2	100	109	2	1303	5	1	1	0	0	0	2	1	0	0	0	0	0
1303	2	100	109	2	1304	5	1	1	0	0	0	2	1	0	0	0	0	0
1304	2	100	109	2	1305	5	1	1	0	0	0	2	1	2	1	1	0	0
1305	2	100	109	2	1306	5	1	1	0	0	0	0	0	0	0	0	0	0
1306	2	100	109	2	1307	5	1	1	0	0	0	2	1	1	1	1	0	0
1307	2	100	109	2	1308	5	1	1	0	0	0	0	0	0	0	0	0	0
1308	2	100	109	2	1309	5	1	1	0	0	0	1	1	2	1	1	0	0
1309	2	100	109	2	1310	5	1	1	0	0	0	2	1	0	0	0	0	0
1310	2	101	584	2	1311	3	1	1	0	0	0	0	0	0	0	0	0	0
1311	2	101	584	2	1312	3	1	1	0	2	0	0	0	0	0	0	0	0
1312	2	101	584	2	1313	3	1	1	0	0	0	2	1	0	0	0	0	0
1313	2	101	584	2	1314	3	2	2	0	0	0	2	1	0	0	0	0	0
1314	2	101	584	2	1315	3	1	1	0	0	0	2	1	1	1	1	0	0
1315	2	101	584	2	1316	3	1	1	0	0	0	2	1	0	0	0	0	0
1316	2	101	584	2	1317	3	1	1	0	0	0	2	1	1	1	1	0	0
1317	2	101	584	2	1318	3	1	1	0	0	0	2	1	0	0	0	0	0
1318	2	101	584	2	1319	3	1	1	0	0	0	1	1	0	0	0	0	0
1319	2	101	584	2	1320	3	1	1	0	0	0	1	1	0	0	0	0	0
1320	2	101	584	2	1321	3	2	2	0	2	0	2	1	2	1	1	1	0
1321	2	101	584	2	1322	3	1	1	0	0	0	2	1	2	1	1	0	0
1322	2	101	584	2	1323	3	1	1	0	0	0	0	0	0	0	0	0	0
1323	2	101	584	2	1324	3	1	1	0	0	0	1	1	0	0	0	0	0
1324	2	101	584	2	1325	3	1	1	0	0	0	1	1	0	0	0	0	0
1325	2	101	584	2	1326	3	1	1	0	0	0	2	1	0	0	0	0	0
1326	2	101	584	2	1327	3	1	1	0	0	0	2	1	0	0	0	0	0
1327	2	101	584	2	1328	3	1	1	0	0	0	2	1	0	0	0	0	0
1328	2	101	584	2	1329	3	1	1	0	0	0	1	1	0	0	0	0	0
1329	2	101	584	2	1330	3	2	2	0	0	0	0	0	2	1	0	0	0
1330	2	101	584	2	1331	3	1	1	0	0	0	2	1	0	0	0	0	0
1331	2	101	584	2	1332	3	1	1	0	0	0	2	1	0	0	0	0	0
1332	2	101	584	2	1333	3	1	1	0	0	0	2	1	2	1	1	0	0
1333	2	101	584	2	1334	3	1	1	0	0	0	2	1	0	0	0	0	0
1334	2	101	584	2	1335	3	2	2	0	0	0	2	1	2	1	1	0	0
1335	2	101	584	2	1336	3	1	1	0	0	0	0	0	0	0	0	0	0
1336	2	101	584	2	1337	3	1	1	0	0	0	2	1	2	1	1	0	0
1337	2	101	584	2	1338	3	1	1	0	0	0	2	1	0	0	0	0	0
1338	2	101	584	2	1339	3	1	1	0	0	0	0	0	0	0	0	0	0
1339	2	101	584	2	1340	3	2	2	0	0	0	2	1	1	1	1	0	0
1340	2	101	584	2	1341	3	1	1	0	0	0	2	1	2	1	1	0	0
1341	2	101	584	2	1342	3	1	1	0	0	0	2	1	2	1	1	0	0
1342	2	101	584	2	1343	3	1	1	0	0	0	2	1	0	0	0	0	0
1343	2	101	584	2	1344	3	1	1	0	0	0	0	0	0	0	0	0	0
1344	2	101	584	2	1345	3	2	2	0	0	0	2	1	0	0	0	0	0
1345	2	101	584	2	1346	3	1	1	0	0	0	2	1	2	1	1	0	0
1346	2	101	584	2	1347	3	0	1	0	0	0	0	0	0	0	0	0	0
1347	2	101	584	2	1348	3	1	1	0	0	0	2	1	0	0	0	0	0
1348	2	101	584	2	1349	3	2	2	0	0	0	0	0	2	1	0	0	0
1349	2	101	584	2	1350	3	1	1	0	0	0	2	1	0	0	0	0	0
1350	2	101	584	2	1351	3	1	1	0	0	0	2	1	0	0	0	0	0
1351	2	101	584	2	1352	3	1	1	0	0	0	2	1	2	1	1	0	0
1352	2	101	584	2	1353	3	1	1	0	0	0	0	0	0	0	0	0	0
1353	2	101	584	2	1354	3	1	1	0	0	0	1	1	2	1	1	0	0
1354	2	101	584	2	1355	3	1	1	0	0	0	2	1	0	0	0	0	0
1355	2	101	584	2	1356	3	1	1	0	0	0	2	1	0	0	0	0	0
1356	2	101	584	2	1357	3	1	1	0	0	0	2	1	0	0	0	0	0
1357	2	101	584	2	1358	3	1	1	0	0	0	1	1	0	0	0	0	0
1358	2	101	584	2	1359	3	2	2	0	0	0	2	1	2	1	1	0	0
1359	2	101	584	2	1360	3	1	1	0	0	0	2	1	2	1	1	0	0
1360	2	101	584	2	1361	3	1	1	0	0	0	2	1	0	0	0	0	0
1361	2	101	584	2	1362	3	0	1	0	0	0	2	1	2	1	1	0	0
1362	2	101	584	2	1363	3	1	1	0	0	0	2	1	2	1	1	0	0
1363	2	101	584	2	1364	3	1	1	0	0	0	2	1	0	0	0	0	0
1364	2	101	584	2	1365	3	1	1	0	0	0	2	1	0	0	0	0	0
1365	2	101	584	2	1366	3	1	1	0	0	0	2	1	0	0	0	0	0
1366	2	101	584	2	1367	3	1	1	0	0	0	2	1	0	0	0	0	0
1367	2	101	584	2	1368	3	1	1	0	0	0	2	1	0	0	0	0	0
1368	2	101	584	2	1369	3	1	1	0	0	0	0	0	1	1	0	0	0
1369	2	101	584	2	1370	3	1	1	0	0	0	1	1	0	0	0	0	0
1370	2	101	584	2	1371	3	1	1	0	0	0	2	1	2	1	1	0	0
1371	2	101	584	2	1372	3	1	1	0	0	0	2	1	0	0	0	0	0
1372	2	101	584	2	1373	3	1	1	0	0	0	2	1	0	0	0	0	0
1373	2	101	584	2	1374	3	1	1	0	0	0	2	1	0	0	0	0	0
1374	3	128	3	0	1375	3	1	1	0	0	0	2	1	0	0	0	0	0
1375	3	119	6	0	1376	3	1	1	0	0	0	0	0	0	0	0	0	0
1376	3	124	10	0	1377	3	1	1	0	0	0	2	1	0	0	0	0	0
1377	3	123	1	0	1378	1	2	1	0	0	0	1	1	0	0	0	0	0
1378	3	124	10	0	1379	3	1	1	0	0	0	0	0	0	0	0	0	0
1379	3	125	6	0	1380	1	1	1	0	0	0	1	1	0	0	0	0	0
1380	3	124	10	0	1381	1	1	1	0	0	0	0	0	0	0	0	0	0
1381	3	124	10	0	1382	1	1	1	0	0	0	0	0	0	0	0	0	0
1382	3	121	2	0	1383	1	1	1	0	2	0	2	1	0	0	1	0	0
1383	3	115	1	0	1384	1	1	1	0	0	0	2	1	0	0	0	0	0
1384	3	119	6	0	1385	3	1	1	0	0	0	2	1	0	0	0	0	0
1385	3	124	10	0	1386	3	1	1	0	0	0	2	1	0	0	0	0	0
1386	3	125	6	0	1387	3	1	1	0	0	0	1	1	0	0	0	0	0
1387	3	118	3	0	1388	1	2	1	0	0	0	1	1	0	0	0	0	0
1388	3	119	6	0	1389	3	1	1	0	0	0	1	1	0	0	0	0	0
1389	3	130	5	0	1390	3	1	1	0	0	0	0	0	0	0	0	0	0
1390	3	104	4	0	1391	3	2	1	0	0	0	1	1	0	0	0	0	0
1391	3	130	5	0	1392	1	1	1	0	0	0	2	1	0	0	0	0	0
1392	3	102	3	0	1393	3	2	1	0	0	0	2	1	0	0	0	0	0
1393	3	105	2	0	1394	3	1	1	0	0	0	1	1	0	0	0	0	0
1394	3	120	3	0	1395	3	1	1	0	0	0	2	1	0	0	0	0	0
1395	3	131	2	0	1396	3	1	1	0	0	0	2	1	0	0	0	0	0
1396	3	114	5	0	1397	1	1	1	0	0	0	2	1	0	0	0	0	0
1397	3	133	8	0	1398	1	1	2	0	0	0	2	1	0	0	0	0	0
1398	3	119	6	0	1399	3	1	1	0	0	0	0	0	0	0	0	0	0
1399	3	122	2	0	1400	1	1	1	0	0	0	0	0	0	0	0	0	0
1400	3	122	2	0	1401	1	2	1	0	0	0	0	0	0	0	0	0	0
1401	3	106	1	0	1402	3	1	1	0	0	0	2	1	0	0	0	0	0
1402	3	129	2	0	1403	3	1	1	0	0	0	0	0	0	0	0	0	0
1403	3	133	8	0	1404	1	1	2	0	0	0	2	1	0	0	0	0	0
1404	3	135	3	0	1405	1	1	2	0	0	0	1	1	0	0	0	0	0
1405	3	135	3	0	1406	1	1	2	0	0	0	2	1	0	0	0	0	0
1406	3	113	4	0	1407	3	1	1	0	0	0	1	1	0	0	0	0	0
1407	3	103	6	0	1408	3	1	1	0	0	0	0	0	0	0	0	0	0
1408	3	111	2	0	1409	1	1	1	0	0	0	1	1	0	0	0	0	0
1409	3	103	6	0	1410	1	1	1	0	0	0	2	1	0	0	0	0	0
1410	3	135	3	0	1411	1	1	2	0	2	0	2	1	0	0	1	0	0
1411	3	132	1	0	1412	3	2	1	0	0	0	2	1	0	0	0	0	0
1412	3	125	6	0	1413	3	1	1	0	0	0	0	0	0	0	0	0	0
1413	3	107	1	0	1414	3	1	1	0	2	0	2	1	0	0	1	0	0
1414	3	116	5	0	1415	3	1	1	0	0	0	0	0	0	0	0	0	0
1415	3	102	3	0	1416	1	1	1	0	0	0	0	0	0	0	0	0	0
1416	3	119	6	0	1417	1	1	1	0	0	0	0	0	0	0	0	0	0
1417	3	104	5	0	1418	1	1	1	0	0	0	0	0	0	0	0	0	0
1418	3	113	4	0	1419	3	1	1	0	0	0	0	0	0	0	0	0	0
1419	3	104	5	0	1420	3	1	1	0	0	0	1	1	0	0	0	0	0
1420	3	133	8	0	1421	3	1	2	0	0	0	0	0	0	0	0	0	0
1421	3	133	8	0	1422	1	1	2	0	0	0	0	0	0	0	0	0	0
1422	3	130	5	0	1423	1	1	1	0	0	0	2	1	0	0	0	0	0
1423	3	130	5	0	1424	1	1	1	0	2	0	2	1	0	0	1	0	0
1424	3	126	2	0	1425	1	1	1	0	0	0	2	1	0	0	0	0	0
1425	3	124	10	0	1426	1	1	1	0	2	0	0	0	0	0	0	0	0
1426	3	118	3	0	1427	1	2	1	0	0	0	0	0	0	0	0	0	0
1427	3	104	5	0	1428	3	1	1	0	2	0	2	1	0	0	1	0	0
1428	3	133	8	0	1429	3	1	2	0	2	0	2	1	0	0	1	0	0
1429	3	105	4	0	1430	3	1	1	0	0	0	0	0	0	0	0	0	0
1430	3	103	6	0	1431	1	1	1	0	0	0	2	1	0	0	0	0	0
1431	3	113	4	0	1432	1	2	1	0	0	0	2	1	0	0	0	0	0
1432	3	133	8	0	1433	1	1	2	0	2	0	2	1	0	0	1	0	0
1433	3	113	4	0	1434	3	1	1	0	0	0	2	1	0	0	0	0	0
1434	3	126	2	0	1435	3	1	1	0	0	0	2	1	0	0	0	0	0
1435	3	124	10	0	1436	1	1	1	0	0	0	2	1	0	0	0	0	0
1436	3	119	6	0	1437	1	1	1	0	0	0	0	0	0	0	0	0	0
1437	3	124	10	0	1438	1	1	1	0	0	0	2	1	0	0	0	0	0
1438	3	105	4	0	1439	1	1	1	0	2	0	2	1	0	0	1	0	0
1439	3	105	4	0	1440	3	1	1	0	0	0	1	1	0	0	0	0	0
1440	3	127	3	0	1441	3	2	1	0	0	0	2	1	0	0	0	0	0
1441	3	109	2	0	1442	1	1	1	0	2	0	0	0	0	0	0	0	0
1442	3	114	5	0	1443	1	1	1	0	0	0	2	1	0	0	0	0	0
1443	3			2	1444				0	0	0	0	0	0	0	0	0	0
1444	3	124	10	0	1445	3	1	1	0	0	0	1	1	0	0	0	0	0
1445	3	124	10	0	1446	1	1	1	0	0	0	1	1	0	0	0	0	0
1446	3	110	1	0	1447	1	2	1	0	0	0	0	0	0	0	0	0	0
1447	3	108	2	0	1448	3	1	1	0	0	0	2	1	0	0	0	0	0
1448	3	124	10	0	1449	1	1	1	0	0	0	0	0	0	0	0	0	0
1449	3	112	1	0	1450	1	1	1	0	0	0	0	0	0	0	0	0	0
1450	3	130	5	0	1451	3	1	1	0	0	0	2	1	0	0	0	0	0
1451	3	129	2	0	1452	1	1	1	0	0	0	0	0	0	0	0	0	0
1452	3	134	4	0	1453	1	1	2	0	2	0	2	1	0	0	1	0	0
1453	3	134	4	0	1454	1	1	2	0	0	0	1	1	0	0	0	0	0
1454	3	134	4	0	1455	1	1	2	0	0	0	2	1	0	0	0	0	0
1455	3	141	2	0	1456	3	1	1	0	0	0	2	1	0	0	0	0	0
1456	3	139	2	0	1457	3	1	1	0	0	0	1	1	0	0	0	0	0
1457	3	140	1	0	1458	3	1	1	0	0	0	2	1	0	0	0	0	0
1458	3	137	5	0	1459	3	1	1	0	2	0	2	1	0	0	1	0	0
1459	3	136	2	0	1460	1	1	1	0	2	0	2	1	2	1	1	1	0
1460	3	141	2	0	1461	1	1	1	0	0	0	2	1	0	0	0	0	0
1461	3	143	17	1	1462	1	1	1	0	0	0	1	1	0	0	0	0	0
1462	3	137	5	0	1463	3	1	1	0	0	0	2	1	0	0	0	0	0
1463	3	136	2	0	1464	3	1	1	0	0	0	2	1	1	1	1	0	0
1464	3	142	14	1	1465	3	1	1	0	0	0	2	1	0	0	0	0	0
1465	3	142	14	1	1466	3	1	1	0	0	0	2	1	0	0	0	0	0
1466	3	139	2	0	1467	1	1	1	0	0	0	2	1	0	0	0	0	0
1467	3	138	6	0	1468	1	1	1	0	0	0	2	1	0	0	0	0	0
1468	3	138	6	0	1469	3	1	1	0	0	0	2	1	0	0	0	0	0
1469	3	138	6	0	1470	3	1	1	0	0	0	2	1	0	0	0	0	0
1470	3	138	6	0	1471	3	1	1	0	0	0	2	1	0	0	0	0	0
1471	3	144	7	0	1472	3	1	1	0	0	0	2	1	0	0	0	0	0
1472	3	140	1	0	1473	3	1	1	0	0	0	1	1	0	0	0	0	0
1473	3	138	6	0	1474	1	1	1	0	0	0	0	0	0	0	0	0	0
1474	3	138	6	0	1475	3	1	1	0	0	0	2	1	0	0	0	0	0
1475	3	147	2	0	1476	1	1	1	0	0	0	0	0	0	0	0	0	0
1476	3	147	2	0	1477	1	1	1	0	0	0	2	1	0	0	0	0	0
1477	3	145	8	0	1478	1	1	1	0	0	0	2	1	0	0	0	0	0
1478	3	146	1	0	1479	1	1	1	0	2	0	0	0	0	0	0	0	0
1479	3	145	8	0	1480	3	1	1	0	0	0	2	1	0	0	0	0	0
1480	3	145	8	0	1481	2	1	1	0	0	0	2	1	0	0	0	0	0
1481	3	145	8	0	1482	1	1	1	0	0	0	2	1	0	0	0	0	0
1482	3	145	8	0	1483	1	1	1	0	0	0	1	1	0	0	0	0	0
1483	3	144	7	0	1484	1	1	1	0	0	0	2	1	0	0	0	0	0
1484	3	144	7	0	1485	1	1	1	0	0	0	2	1	0	0	0	0	0
1485	3	144	7	0	1486	1	1	1	0	0	0	2	1	0	0	0	0	0
1486	3	148	1	0	1487	1	1	1	0	0	0	1	1	0	0	0	0	0
1487	3	149	1	0	1488	3	1	1	0	0	0	0	0	0	0	0	0	0
1488	3	150	2	0	1489	3	1	1	0	2	0	2	1	0	0	1	0	0
1489	3	150	2	0	1490	3	1	1	0	0	0	1	1	0	0	0	0	0
1490	3	152	1	0	1491	1	1	1	0	0	0	0	0	0	0	0	0	0
1491	3	151	1	0	1492	1	1	1	0	0	0	2	1	0	0	0	0	0
1492	3	153	7	0	1493	1	1	1	0	0	0	2	1	0	0	0	0	0
1493	3	153	7	0	1494	1	1	1	0	0	0	1	1	0	0	0	0	0
1494	3	153	7	0	1495	1	1	1	0	0	0	2	1	0	0	0	0	0
1495	3	153	7	0	1496	1	1	1	0	0	0	2	1	0	0	0	0	0
1496	3	153	7	0	1497	3	1	1	0	2	0	2	1	0	0	1	0	0
1497	3	153	7	0	1498	1	1	1	0	0	0	0	0	0	0	0	0	0
1498	3	153	7	0	1499	3	1	1	0	0	0	2	1	0	0	0	0	0
1499	3	154	5	0	1500	3	1	1	0	0	0	2	1	0	0	0	0	0
1500	3	154	5	0	1501	1	1	1	0	0	0	0	0	0	0	0	0	0
1501	3	158	4	0	1502	3	1	1	0	0	0	2	1	0	0	0	0	0
1502	3	154	5	0	1503	3	1	1	0	0	0	2	1	0	0	0	0	0
1503	3	154	5	0	1504	3	1	1	0	0	0	1	1	0	0	0	0	0
1504	3	155	4	0	1505	1	1	1	0	2	0	0	0	0	0	0	0	0
1505	3	155	4	0	1506	1	1	1	0	2	0	2	1	0	0	1	0	0
1506	3	156	5	0	1507	1	1	1	0	0	0	0	0	0	0	0	0	0
1507	3	156	5	0	1508	3	1	1	0	0	0	1	1	0	0	0	0	0
1508	3	158	4	0	1509	1	1	1	0	0	0	2	1	0	0	0	0	0
1509	3	156	5	0	1510	1	1	1	0	0	0	0	0	0	0	0	0	0
1510	3	156	5	0	1511	1	1	1	0	0	0	0	0	0	0	0	0	0
1511	3	157	2	0	1512	3	1	1	0	0	0	2	1	0	0	0	0	0
1512	3	154	5	0	1513	3	1	1	0	0	0	2	1	0	0	0	0	0
1513	3	155	4	0	1514	3	1	1	0	2	0	2	1	0	0	1	0	0
1514	3	157	2	0	1515	3	1	1	0	0	0	2	1	0	0	0	0	0
1515	3	158	4	0	1516	3	1	1	0	0	0	2	1	0	0	0	0	0
1516	3	155	4	0	1517	3	1	1	0	0	0	0	0	0	0	0	0	0
1517	3	156	5	0	1518	1	1	1	0	2	0	0	0	0	0	0	0	0
1518	3	158	4	0	1519	1	1	1	0	0	0	2	1	0	0	0	0	0
1519	3	145	8	0	1520	3	0	1	0	0	0	2	1	0	0	0	0	0
1520	3	159	2	0	1521	3	1	1	0	0	0	2	1	0	0	0	0	0
1521	3	159	2	0	1522	3	1	1	0	2	0	2	1	0	0	1	0	0
1522	3	160	2	0	1523	3	0	1	0	0	0	0	0	0	0	0	0	0
1523	3	160	2	0	1524	3	0	1	0	0	0	2	1	0	0	0	0	0
1524	3	137	5	0	1525	3	0	1	0	0	0	1	1	0	0	0	0	0
1525	3	137	5	0	1526	3	0	1	0	0	0	2	1	0	0	0	0	0
1526	3	137	5	0	1527	1	0	1	0	2	0	2	1	0	0	1	0	0
1527	3	145	8	0	1528	1	0	1	0	0	0	2	1	0	0	0	0	0
1528	3	145	8	0	1529	3	0	1	0	0	0	1	1	0	0	0	0	0
1529	3	201	400	2	1530	1	1	1	0	0	0	0	0	0	0	0	0	0
1530	3	201	400	2	1531	1	1	1	0	0	0	0	0	0	0	0	0	0
1531	3	201	400	2	1532	1	1	1	0	0	0	0	0	0	0	0	0	0
1532	3	201	400	2	1533	1	1	1	0	0	0	0	0	0	0	0	0	0
1533	3	201	400	2	1534	1	1	1	0	0	0	1	1	0	0	0	0	0
1534	3	201	400	2	1535	1	1	1	0	0	0	0	0	0	0	0	0	0
1535	3	201	400	2	1536	1	1	1	0	0	0	2	1	0	0	0	0	0
1536	3	201	400	2	1537	1	1	1	0	0	0	0	0	0	0	0	0	0
1537	3	201	400	2	1538	1	1	1	0	0	0	1	1	0	0	0	0	0
1538	3	201	400	2	1539	1	1	1	0	0	0	2	1	0	0	0	0	0
1539	3	201	400	2	1540	1	1	1	0	0	0	2	1	0	0	0	0	0
1540	3	201	400	2	1541	1	1	1	0	0	0	0	0	0	0	0	0	0
1541	3	201	400	2	1542	1	1	1	0	0	0	2	1	0	0	0	0	0
1542	3	201	400	2	1543	1	1	1	0	0	0	2	1	0	0	0	0	0
1543	3	201	400	2	1544	1	1	1	0	0	0	0	0	0	0	0	0	0
1544	3	201	400	2	1545	1	1	1	0	0	0	2	1	0	0	0	0	0
1545	3	201	400	2	1546	1	1	1	0	0	0	1	1	0	0	0	0	0
1546	3	201	400	2	1547	1	1	1	0	0	0	2	1	0	0	0	0	0
1547	3	201	400	2	1548	1	1	1	0	0	0	2	1	0	0	0	0	0
1548	3	201	400	2	1549	1	1	1	0	0	0	2	1	0	0	0	0	0
1549	3	201	400	2	1550	1	1	1	0	0	0	0	0	0	0	0	0	0
1550	3	202	8	0	1551	1	1	1	0	0	0	2	1	0	0	0	0	0
1551	3	202	8	0	1552	1	1	1	0	0	0	2	1	0	0	0	0	0
1552	3	203	4	0	1553	1	1	1	0	0	0	2	1	0	0	0	0	0
1553	3	203	4	0	1554	1	1	1	0	2	0	0	0	0	0	0	0	0
1554	3	202	8	0	1555	1	1	1	0	0	0	1	1	0	0	0	0	0
1555	3	203	4	0	1556	1	1	1	2	0	0	2	1	0	0	1	0	0
1556	3	202	8	0	1557	1	1	1	0	0	0	2	1	0	0	0	0	0
1557	3	202	8	0	1558	1	1	1	0	2	0	0	0	0	0	0	0	0
1558	3	202	8	0	1559	1	1	1	0	0	0	2	1	0	0	0	0	0
1559	3	203	4	0	1560	1	1	1	0	0	0	1	1	0	0	0	0	0
1560	3	202	8	0	1561	1	1	1	0	0	0	2	1	0	0	0	0	0
1561	3	202	8	0	1562	1	1	1	0	0	0	2	1	0	0	0	0	0
1562	3	161	5	0	1563	3	1	1	0	0	0	0	0	2	1	0	0	0
1563	3	161	5	0	1564	3	1	1	0	0	0	0	0	0	0	0	0	0
1564	3	162	4	0	1565	3	1	1	0	0	0	0	0	0	0	0	0	0
1565	3	162	4	0	1566	3	1	1	0	0	0	0	0	0	0	0	0	0
1566	3	163	2	0	1567	3	1	1	0	0	0	2	1	0	0	0	0	0
1567	3	163	2	0	1568	3	1	1	0	0	0	0	0	0	0	0	0	0
1568	3	164	3	0	1569	1	1	1	0	2	0	2	1	0	0	1	0	0
1569	3	164	3	0	1570	1	1	1	0	0	0	0	0	0	0	0	0	0
1570	3	165	5	0	1571	3	1	1	0	0	0	0	0	0	0	0	0	0
1571	3	165	5	0	1572	1	1	1	0	0	0	0	0	0	0	0	0	0
1572	3	165	5	0	1573	1	1	1	0	0	0	0	0	0	0	0	0	0
1573	3	165	5	0	1574	1	1	1	0	0	0	0	0	0	0	0	0	0
1574	3	166	10	0	1575	1	1	1	0	0	0	0	0	0	0	0	0	0
1575	3	166	10	0	1576	1	1	1	0	0	0	0	0	0	0	0	0	0
1576	3	166	10	0	1577	1	1	1	0	0	0	0	0	0	0	0	0	0
1577	3	166	10	0	1578	3	1	1	0	0	0	0	0	0	0	0	0	0
1578	3	166	10	0	1579	3	1	1	0	0	0	2	1	0	0	0	0	0
1579	3	166	10	0	1580	3	1	1	0	0	0	2	1	0	0	0	0	0
1580	3	166	10	0	1581	3	1	1	0	2	0	0	0	0	0	0	0	0
1581	3	166	10	0	1582	1	1	1	0	0	0	0	0	0	0	0	0	0
1582	3	166	10	0	1583	1	1	1	0	0	0	2	1	0	0	0	0	0
1583	3	167	10	0	1584	1	1	1	0	0	0	0	0	0	0	0	0	0
1584	3	167	10	0	1585	1	1	1	0	0	0	0	0	0	0	0	0	0
1585	3	167	10	0	1586	1	1	1	0	0	0	1	1	0	0	0	0	0
1586	3	167	10	0	1587	1	1	1	0	0	0	0	0	0	0	0	0	0
1587	3	167	10	0	1588	1	1	1	0	0	0	2	1	0	0	0	0	0
1588	3	167	10	0	1589	3	1	1	0	0	0	0	0	0	0	0	0	0
1589	3	167	10	0	1590	3	1	1	0	0	0	1	1	0	0	0	0	0
1590	3	168	5	0	1591	2	1	1	0	0	0	0	0	0	0	0	0	0
1591	3	168	5	0	1592	2	1	1	0	0	0	0	0	0	0	0	0	0
1592	3	169	7	0	1593	3	1	1	0	0	0	1	1	0	0	0	0	0
1593	3	169	7	0	1594	3	1	1	0	0	0	0	0	0	0	0	0	0
1594	3	170	2	0	1595	1	1	1	0	0	0	0	0	0	0	0	0	0
1595	3	170	2	0	1596	1	1	1	0	2	0	0	0	0	0	0	0	0
1596	3	171	4	0	1597	3	1	1	0	0	0	0	0	0	0	0	0	0
1597	3	171	4	0	1598	2	1	1	0	0	0	0	0	0	0	0	0	0
1598	3	172	5	0	1599	3	1	1	0	0	0	0	0	0	0	0	0	0
1599	3	172	5	0	1600	1	1	1	0	0	0	2	1	0	0	0	0	0
1600	3	173	2	0	1601	1	1	1	0	0	0	1	1	0	0	0	0	0
1601	3	174	5	0	1602	3	1	1	0	2	0	2	1	0	0	1	0	0
1602	3	174	5	0	1603	3	1	1	0	2	0	2	1	0	0	1	0	0
1603	3	175	2	0	1604	3	1	1	0	0	0	0	0	0	0	0	0	0
1604	3	175	2	0	1605	3	1	1	0	0	0	0	0	0	0	0	0	0
1605	3	176	3	0	1606	1	1	1	0	0	0	0	0	0	0	0	0	0
1606	3	176	3	0	1607	3	1	1	0	2	0	1	1	0	0	1	0	0
1607	3	177	15	0	1608	3	1	1	0	0	0	1	1	0	0	0	0	0
1608	3	178	8	0	1609	3	1	1	0	0	0	0	0	0	0	0	0	0
1609	3	178	8	0	1610	1	1	1	0	0	0	0	0	0	0	0	0	0
1610	3	178	8	0	1611	3	1	1	0	2	0	0	0	0	0	0	0	0
1611	3	178	8	0	1612	3	1	1	0	2	0	0	0	0	0	0	0	0
1612	3	178	8	0	1613	3	1	1	0	0	0	1	1	0	0	0	0	0
1613	3	143	17	1	1614	2	1	1	0	0	0	2	1	0	0	0	0	0
1614	3	142	14	1	1615	3	1	1	0	0	0	2	1	0	0	0	0	0
1615	3	142	14	1	1616	2	1	1	0	0	0	2	1	0	0	0	0	0
1616	3	142	14	1	1617	3	1	1	0	0	0	2	1	0	0	0	0	0
1617	3	142	14	1	1618	3	1	1	0	0	0	1	1	0	0	0	0	0
1618	3	142	14	1	1619	3	1	1	0	0	0	2	1	0	0	0	0	0
1619	3	142	14	1	1620	3	1	1	0	0	0	0	0	0	0	0	0	0
1620	3	143	17	1	1621	1	1	1	0	0	0	2	1	0	0	0	0	0
1621	3	143	17	1	1622	3	1	1	0	0	0	0	0	0	0	0	0	0
1622	3	143	17	1	1623	1	1	1	0	0	0	0	0	0	0	0	0	0
1623	3	143	17	1	1624	3	1	1	0	0	0	2	1	0	0	0	0	0
1624	3	143	17	1	1625	3	1	1	0	0	0	0	0	0	0	0	0	0
1625	3	143	17	1	1626	3	1	1	0	0	0	1	1	0	0	0	0	0
1626	3	143	17	1	1627	3	1	1	0	0	0	0	0	0	0	0	0	0
1627	3	184	4	0	1628	1	1	1	0	0	0	0	0	0	0	0	0	0
1628	3	185	4	0	1629	3	1	1	0	0	0	0	0	0	0	0	0	0
1629	3	184	4	0	1630	3	1	1	0	0	0	0	0	0	0	0	0	0
1630	3	185	4	0	1631	3	0	1	0	0	0	2	1	0	0	0	0	0
1631	3	185	4	0	1632	1	1	1	0	0	0	2	1	0	0	0	0	0
1632	3	185	4	0	1633	3	1	1	0	0	0	0	0	0	0	0	0	0
1633	3	184	4	0	1634	3	1	1	0	2	0	0	0	0	0	0	0	0
1634	3	180	3	0	1635	3	1	1	0	0	0	2	1	0	0	0	0	0
1635	3	179	4	0	1636	1	1	1	0	2	0	1	1	0	0	1	0	0
1636	3	181	3	0	1637	3	1	1	0	0	0	1	1	0	0	0	0	0
1637	3	181	3	0	1638	3	1	1	0	0	0	0	0	0	0	0	0	0
1638	3	179	4	0	1639	1	1	1	0	0	0	0	0	0	0	0	0	0
1639	3	179	4	0	1640	3	1	1	0	0	0	1	1	0	0	0	0	0
1640	3	179	4	0	1641	1	0	1	0	2	0	2	1	0	0	1	0	0
1641	3	180	3	0	1642	3	1	1	0	2	0	2	1	0	0	1	0	0
1642	3	180	3	0	1643	1	1	1	0	0	0	1	1	0	0	0	0	0
1643	3	182	5	0	1644	1	1	1	0	0	0	2	1	0	0	0	0	0
1644	3	182	5	0	1645	3	1	1	0	0	0	2	1	0	0	0	0	0
1645	3	144	7	0	1646	1	1	1	0	0	0	2	1	0	0	0	0	0
1646	3	144	7	0	1647	3	1	1	0	0	0	2	1	0	0	0	0	0
1647	3	181	3	0	1648	3	1	1	0	0	0	0	0	0	0	0	0	0
1648	3	182	5	0	1649	3	1	1	0	0	0	2	1	0	0	0	0	0
1649	3	183	2	0	1650	1	1	1	0	0	0	0	0	0	0	0	0	0
1650	3	183	2	0	1651	3	0	1	0	0	0	0	0	0	0	0	0	0
1651	3	182	5	0	1652	1	1	1	0	2	0	2	1	0	0	1	0	0
1652	3	182	5	0	1653	3	1	1	0	0	0	0	0	0	0	0	0	0
1653	3	144	7	0	1654	3	1	1	0	0	0	2	1	0	0	0	0	0
1654	3	184	4	0	1655	1	2	1	0	0	0	2	1	0	0	0	0	0
1655	3	186	2	0	1656	3	1	1	0	0	0	2	1	0	0	0	0	0
1656	3	186	2	0	1657	3	1	1	0	0	0	0	0	0	0	0	0	0
1657	3	187	2	0	1658	3	0	1	0	0	0	2	1	0	0	0	0	0
1658	3	187	2	0	1659	3	0	1	0	0	0	0	0	0	0	0	0	0
1659	3	188	2	0	1660	3	0	1	0	2	0	2	1	0	0	1	0	0
1660	3	188	2	0	1661	3	0	1	0	2	0	1	1	0	0	1	0	0
1661	3	188	2	0	1662	3	0	1	0	2	0	2	1	0	0	1	0	0
1662	3	188	2	0	1663	3	0	1	0	0	0	2	1	0	0	0	0	0
1663	3	189	12	1	1664	2	1	1	0	0	0	2	1	0	0	0	0	0
1664	3	189	12	1	1665	2	1	1	0	0	0	2	1	0	0	0	0	0
1665	3	189	12	1	1666	2	1	1	0	0	0	2	1	0	0	0	0	0
1666	3	189	12	1	1667	2	1	1	0	0	0	1	1	0	0	0	0	0
1667	3	189	12	1	1668	3	1	1	0	0	0	2	1	0	0	0	0	0
1668	3	189	12	1	1669	3	1	1	0	0	0	2	1	0	0	0	0	0
1669	3	189	12	1	1670	3	1	1	0	0	0	0	0	0	0	0	0	0
1670	3	189	12	1	1671	3	1	1	0	0	0	2	1	0	0	0	0	0
1671	3	189	12	1	1672	2	1	1	0	0	0	1	1	0	0	0	0	0
1672	3	189	12	1	1673	2	0	1	0	0	0	2	1	0	0	0	0	0
1673	3	189	12	1	1674	2	1	1	0	0	0	0	0	0	0	0	0	0
1674	3	189	12	1	1675	3	1	1	0	2	0	2	1	0	0	1	0	0
1675	3	190	2	0	1676	3	1	1	0	2	0	0	0	0	0	0	0	0
1676	3	190	2	0	1677	1	1	1	0	2	0	2	1	0	0	1	0	0
1677	3	191	1	0	1678	1	1	1	0	2	0	0	0	0	0	0	0	0
1678	3	192	5	0	1679	1	1	1	0	0	0	1	1	2	1	1	0	0
1679	3	192	5	0	1680	3	1	1	0	0	0	2	1	0	0	0	0	0
1680	3	192	5	0	1681	3	1	1	0	0	0	2	1	0	0	0	0	0
1681	3	192	5	0	1682	2	1	1	0	0	0	0	0	0	0	0	0	0
1682	3	192	5	0	1683	2	1	1	0	0	0	0	0	0	0	0	0	0
1683	3	193	7	0	1684	2	1	1	0	0	0	2	1	0	0	0	0	0
1684	3	193	7	0	1685	3	1	1	0	0	0	2	1	0	0	0	0	0
1685	3	193	7	0	1686	2	1	1	0	0	0	2	1	0	0	0	0	0
1686	3	193	7	0	1687	1	1	1	0	0	0	2	1	0	0	0	0	0
1687	3	193	7	0	1688	1	1	1	0	0	0	0	0	0	0	0	0	0
1688	3	193	7	0	1689	1	1	1	0	0	0	2	1	0	0	0	0	0
1689	3	193	7	0	1690	1	1	1	0	0	0	0	0	0	0	0	0	0
1690	3	194	5	0	1691	1	1	1	0	0	0	0	0	0	0	0	0	0
1691	3	194	5	0	1692	2	1	1	0	2	0	0	0	0	0	0	0	0
1692	3	194	5	0	1693	2	1	1	0	0	0	0	0	0	0	0	0	0
1693	3	194	5	0	1694	2	1	1	0	0	0	0	0	0	0	0	0	0
1694	3	194	5	0	1695	1	2	1	0	0	0	2	1	0	0	0	0	0
1695	3	195	17	0	1696	3	1	1	0	0	0	2	1	0	0	0	0	0
1696	3	195	17	0	1697	1	1	1	0	0	0	2	1	0	0	0	0	0
1697	3	195	17	0	1698	1	1	1	0	2	0	1	1	0	0	1	0	0
1698	3	195	17	0	1699	1	1	1	0	0	0	0	0	0	0	0	0	0
1699	3	195	17	0	1700	1	1	1	0	2	0	2	1	0	0	1	0	0
1700	3	196	8	0	1701	1	1	1	0	0	0	0	0	0	0	0	0	0
1701	3	196	8	0	1702	3	1	1	0	2	0	0	0	0	0	0	0	0
1702	3	197	2	0	1703	1	1	1	0	0	0	0	0	0	0	0	0	0
1703	3	198	4	0	1704	3	1	1	0	0	0	0	0	0	0	0	0	0
1704	3	198	4	0	1705	3	1	1	0	0	0	0	0	0	0	0	0	0
1705	3	198	4	0	1706	3	1	1	0	0	0	0	0	0	0	0	0	0
1706	3	199	3	0	1707	3	1	1	0	0	0	0	0	0	0	0	0	0
1707	3	199	3	0	1708	1	1	1	0	0	0	1	1	0	0	0	0	0
1708	3	199	3	0	1709	3	1	1	0	0	0	0	0	0	0	0	0	0
1709	2	101	584	2	1710	1	1	1	0	0	0	2	1	1	1	1	0	0
1710	2	101	584	2	1711	3	1	1	0	0	0	2	1	0	0	0	0	0
1711	2	101	584	2	1712	3	1	1	0	0	0	2	1	0	0	0	0	0
1712	2	101	584	2	1713	1	1	1	0	0	0	2	1	0	0	0	0	0
1713	2	101	584	2	1714	3	1	1	0	0	0	2	1	0	0	0	0	0
1714	2	101	584	2	1715	1	1	1	0	0	0	2	1	0	0	0	0	0
1715	2	101	584	2	1716	1	1	1	0	0	0	2	1	0	0	0	0	0
1716	2	101	584	2	1717	3	1	1	0	0	0	2	1	0	0	0	0	0
1717	2	101	584	2	1718	3	1	1	0	0	0	0	0	0	0	0	0	0
1718	2	101	584	2	1719	3	1	1	0	0	0	0	0	0	0	0	0	0
1719	2	101	584	2	1720	2	1	1	0	2	0	2	1	0	0	1	0	0
1720	2	101	584	2	1721	1	1	1	0	0	0	0	0	0	0	0	0	0
1721	2	101	584	2	1722	3	1	1	0	0	0	2	1	0	0	0	0	0
1722	2	101	584	2	1723	1	1	1	0	0	0	2	1	0	0	0	0	0
1723	2	101	584	2	1724	1	1	1	0	2	0	2	1	0	0	1	0	0
1724	2	101	584	2	1725	3	1	1	0	0	0	0	0	0	0	0	0	0
1725	2	101	584	2	1726	3	1	1	0	0	0	2	1	0	0	0	0	0
1726	2	101	584	2	1727	1	1	1	0	0	0	0	0	0	0	0	0	0
1727	2	101	584	2	1728	1	1	1	0	0	0	2	1	2	1	1	0	0
1728	2	101	584	2	1729	1	1	1	0	0	0	0	0	0	0	0	0	0
1729	2	101	584	2	1730	3	1	1	0	0	0	2	1	1	1	1	0	0
1730	2	101	584	2	1731	3	1	1	0	0	0	0	0	0	0	0	0	0
1731	2	101	584	2	1732	3	1	1	0	0	0	0	0	0	0	0	0	0
1732	2	101	584	2	1733	3	1	1	0	0	0	2	1	1	1	1	0	0
1733	2	101	584	2	1734	3	1	1	0	0	0	1	1	0	0	0	0	0
1734	2	101	584	2	1735	1	1	1	0	0	0	2	1	0	0	0	0	0
1735	2	101	584	2	1736	1	1	1	0	0	0	0	0	0	0	0	0	0
1736	2	101	584	2	1737	1	1	1	0	0	0	2	1	0	0	0	0	0
1737	2	101	584	2	1738	1	1	1	0	0	0	2	1	0	0	0	0	0
1738	2	101	584	2	1739	3	2	1	0	0	0	0	0	0	0	0	0	0
1739	2	101	584	2	1740	1	1	1	0	0	0	2	1	2	1	1	0	0
1740	2	101	584	2	1741	1	1	1	0	0	0	1	1	2	1	1	0	0
1741	2	101	584	2	1742	1	1	1	0	0	0	0	0	0	0	0	0	0
1742	2	101	584	2	1743	3	1	1	0	0	0	2	1	0	0	0	0	0
1743	2	101	584	2	1744	3	1	1	0	0	0	2	1	0	0	0	0	0
1744	2	101	584	2	1745	3	1	1	0	0	0	0	0	2	1	0	0	0
1745	2	101	584	2	1746	1	1	1	0	0	0	2	1	0	0	0	0	0
1746	2	101	584	2	1747	1	1	1	0	0	0	0	0	0	0	0	0	0
1747	2	101	584	2	1748	3	1	1	0	0	0	2	1	0	0	0	0	0
1748	2	101	584	2	1749	3	1	1	0	0	0	2	1	2	1	1	0	0
1749	2	101	584	2	1750	3	1	1	0	0	0	2	1	0	0	0	0	0
1750	2	200	58	2	1760	3	1	1	0	0	0	0	0	0	0	0	0	0
1751	2	200	58	2	1759	3	1	1	0	0	0	0	0	0	0	0	0	0
1752	2	200	58	2	1758	3	1	1	0	2	0	0	0	0	0	0	0	0
1753	2	200	58	2	1757	3	1	1	0	0	0	0	0	0	0	0	0	0
1754	2	200	58	2	1756	3	1	1	0	0	0	1	1	0	0	0	0	0
1755	2	200	58	2	1755	3	1	1	0	0	0	0	0	0	0	0	0	0
1756	2	200	58	2	1754	3	1	1	0	0	0	0	0	0	0	0	0	0
1757	2	200	58	2	1753	3	1	1	0	2	0	0	0	0	0	0	0	0
1758	2	200	58	2	1752	3	1	1	0	0	0	0	0	0	0	0	0	0
1759	2	101	584	2	1751	3	1	1	0	0	0	0	0	0	0	0	0	0
1760	2	200	58	2	1770	3	1	1	0	0	0	0	0	0	0	0	0	0
1761	2	200	58	2	1769	3	1	1	0	0	0	0	0	0	0	0	0	0
1762	2	200	58	2	1768	3	1	1	0	0	0	0	0	0	0	0	0	0
1763	2	200	58	2	1767	3	1	1	0	0	0	0	0	0	0	0	0	0
1764	2	200	58	2	1766	3	1	1	0	0	0	2	1	0	0	0	0	0
1765	2	200	58	2	1765	3	1	1	0	0	0	2	1	0	0	0	0	0
1766	2	200	58	2	1764	3	1	1	0	0	0	0	0	0	0	0	0	0
1767	2	200	58	2	1763	3	1	1	0	0	0	2	1	0	0	0	0	0
1768	2	200	58	2	1762	3	1	1	0	0	0	2	1	0	0	0	0	0
1769	2	200	58	2	1761	3	1	1	0	2	0	2	1	0	0	1	0	0
1770	2	200	58	2	1780	3	1	1	0	0	0	2	1	0	0	0	0	0
1771	2	200	58	2	1779	3	1	1	0	0	0	2	1	0	0	0	0	0
1772	2	200	58	2	1778	3	1	1	0	0	0	0	0	0	0	0	0	0
1773	2	200	58	2	1777	3	1	1	0	2	0	2	1	0	0	1	0	0
1774	2	200	58	2	1776	3	1	1	0	0	0	2	1	0	0	0	0	0
1775	2	200	58	2	1775	3	1	1	0	0	0	2	1	0	0	0	0	0
1776	2	200	58	2	1774	3	1	1	0	0	0	2	1	0	0	0	0	0
1777	2	200	58	2	1773	3	1	1	0	0	0	2	1	0	0	0	0	0
1778	2	200	58	2	1772	3	1	1	0	0	0	2	1	0	0	0	0	0
1779	2	200	58	2	1771	3	1	1	0	0	0	2	1	0	0	0	0	0
1780	2	200	58	2	1790	3	1	1	0	0	0	0	0	0	0	0	0	0
1781	2	200	58	2	1789	3	1	1	0	2	0	2	1	0	0	1	0	0
1782	2	200	58	2	1788	3	1	1	0	0	0	0	0	0	0	0	0	0
1783	2	200	58	2	1787	3	1	1	0	0	0	0	0	0	0	0	0	0
1784	2	200	58	2	1786	3	1	1	0	0	0	2	1	0	0	0	0	0
1785	2	200	58	2	1785	3	1	1	0	0	0	2	1	0	0	0	0	0
1786	2	200	58	2	1784	3	1	1	0	0	0	2	1	0	0	0	0	0
1787	2	200	58	2	1783	3	1	1	0	0	0	2	1	0	0	0	0	0
1788	2	200	58	2	1782	3	1	1	0	0	0	0	0	0	0	0	0	0
1789	2	200	58	2	1781	3	1	1	0	0	0	2	1	0	0	0	0	0
1790	2	200	58	2	1800	3	1	1	0	0	0	2	1	0	0	0	0	0
1791	2	200	58	2	1799	3	1	1	0	2	0	1	1	0	0	1	0	0
1792	2	200	58	2	1798	3	1	1	0	0	0	2	1	0	0	0	0	0
1793	2	200	58	2	1797	3	1	1	0	0	0	2	1	0	0	0	0	0
1794	2	200	58	2	1796	3	1	1	0	0	0	2	1	0	0	0	0	0
1795	2	200	58	2	1795	3	1	1	0	0	0	2	1	0	0	0	0	0
1796	2	200	58	2	1794	3	1	1	0	0	0	2	1	0	0	0	0	0
1797	2	200	58	2	1793	3	1	1	0	0	0	0	0	0	0	0	0	0
1798	2	200	58	2	1792	3	1	1	0	0	0	1	1	0	0	0	0	0
1799	2	200	58	2	1791	3	1	1	0	0	0	2	1	0	0	0	0	0
1800	2	200	58	2	1810	3	1	1	0	0	0	2	1	0	0	0	0	0
1801	2	200	58	2	1809	3	1	1	0	0	0	2	1	0	0	0	0	0
1802	2	200	58	2	1808	3	1	1	0	0	0	2	1	0	0	0	0	0
1803	2	200	58	2	1807	3	1	1	0	0	0	2	1	0	0	0	0	0
1804	2	200	58	2	1806	3	1	1	0	0	0	2	1	0	0	0	0	0
1805	2	200	58	2	1805	3	1	1	0	0	0	1	1	2	1	1	0	0
1806	2	200	58	2	1804	3	1	1	0	0	0	2	1	0	0	0	0	0
1807	2	200	58	2	1803	3	1	1	0	0	0	2	1	0	0	0	0	0
1808	2	200	58	2	1802	3	1	1	0	0	0	2	1	0	0	0	0	0
1809	2	200	58	2	1801	3	1	1	0	0	0	2	1	0	0	0	0	0
1810	2	101	584	2	1820	3	1	1	0	2	0	2	1	2	1	1	1	0
1811	2	101	584	2	1819	3	1	1	0	0	0	1	1	0	0	0	0	0
1812	2	101	584	2	1818	3	1	1	0	0	0	2	1	0	0	0	0	0
1813	2	101	584	2	1817	3	1	1	0	0	0	2	1	0	0	0	0	0
1814	2	101	584	2	1816	3	1	1	0	0	0	2	1	0	0	0	0	0
1815	2	101	584	2	1815	3	1	1	0	0	0	2	1	0	0	0	0	0
1816	2	101	584	2	1814	3	1	1	0	0	0	0	0	0	0	0	0	0
1817	2	101	584	2	1813	3	1	1	0	2	0	1	1	0	0	1	0	0
1818	2	101	584	2	1812	3	1	1	0	0	0	0	0	0	0	0	0	0
1819	2	101	584	2	1811	3	1	1	0	0	0	2	1	0	0	0	0	0
1820	2	101	584	2	1830	3	1	1	0	0	0	2	1	2	1	1	0	0
1821	2	101	584	2	1829	3	1	1	0	0	0	2	1	0	0	0	0	0
1822	2	101	584	2	1828	3	1	1	0	0	0	2	1	2	1	1	0	0
1823	2	101	584	2	1827	3	1	1	0	0	0	2	1	2	1	1	0	0
1824	2	101	584	2	1826	3	1	1	0	0	0	0	0	0	0	0	0	0
1825	2	101	584	2	1825	3	1	1	0	0	0	2	1	0	0	0	0	0
1826	2	101	584	2	1824	3	1	1	0	0	0	2	1	0	0	0	0	0
1827	2	101	584	2	1823	3	1	1	0	0	0	2	1	2	1	1	0	0
1828	2	101	584	2	1822	3	1	1	0	0	0	1	1	0	0	0	0	0
1829	2	101	584	2	1821	3	1	1	0	0	0	2	1	0	0	0	0	0
1830	3	201	400	2	1840	1	1	1	0	2	0	2	1	2	1	1	1	0
1831	3	201	400	2	1839	1	1	1	0	0	0	0	0	2	1	0	0	0
1832	3	201	400	2	1838	1	1	1	0	0	0	2	1	0	0	0	0	0
1833	3	201	400	2	1837	1	1	1	0	0	0	2	1	0	0	0	0	0
1834	3	101	400	2	1836	1	1	1	0	0	0	1	1	0	0	0	0	0
1835	3	101	400	2	1835	1	1	1	0	0	0	2	1	0	0	0	0	0
1836	3	101	400	2	1834	1	1	1	0	0	0	2	1	1	1	1	0	0
1837	3	101	400	2	1833	1	1	1	0	0	0	2	1	0	0	0	0	0
1838	3	101	400	2	1832	1	1	1	0	0	0	2	1	0	0	0	0	0
1839	3	101	400	2	1831	1	1	1	0	0	0	2	1	0	0	0	0	0
1840	3	201	400	2	1850	1	1	1	0	0	0	2	1	2	1	1	0	0
1841	3	201	400	2	1849	1	1	1	0	0	0	0	0	2	1	0	0	0
1842	3	201	400	2	1848	1	1	1	0	0	0	2	1	2	1	1	0	0
1843	3	201	400	2	1847	1	1	1	0	0	0	0	0	0	0	0	0	0
1844	3	201	400	2	1846	1	1	1	0	0	0	0	0	0	0	0	0	0
1845	3	201	400	2	1845	1	1	1	0	0	0	1	1	0	0	0	0	0
1846	3	201	400	2	1844	1	1	1	0	0	0	0	0	0	0	0	0	0
1847	3	201	400	2	1843	1	1	1	0	0	0	2	1	0	0	0	0	0
1848	3	201	400	2	1842	1	1	1	0	0	0	2	1	0	0	0	0	0
1849	3	201	400	2	1841	1	1	1	0	0	0	2	1	0	0	0	0	0
1850	3	201	400	2	1851	1	1	1	0	0	0	0	0	0	0	0	0	0
1851	3	201	400	2	1852	1	1	1	0	0	0	0	0	0	0	0	0	0
1852	3	201	400	2	1853	1	1	1	0	0	0	0	0	0	0	0	0	0
1853	3	201	400	2	1854	1	1	1	0	0	0	0	0	0	0	0	0	0
1854	3	201	400	2	1855	1	1	1	0	0	0	0	0	0	0	0	0	0
1855	3	201	400	2	1856	1	1	1	0	0	0	0	0	0	0	0	0	0
1856	3	201	400	2	1857	1	1	1	0	0	0	0	0	0	0	0	0	0
1857	3	201	400	2	1858	1	1	1	0	0	0	1	1	0	0	0	0	0
1858	3	201	400	2	1859	1	1	1	0	0	0	0	0	0	0	0	0	0
1859	3	201	400	2	1860	1	1	1	0	0	0	0	0	0	0	0	0	0
1860	3	201	400	2	1861	1	1	1	0	0	0	0	0	0	0	0	0	0
1861	3	201	400	2	1862	1	1	1	0	0	0	0	0	0	0	0	0	0
1862	3	201	400	2	1863	1	1	1	0	0	0	0	0	0	0	0	0	0
1863	3	201	400	2	1864	1	1	1	0	0	0	0	0	0	0	0	0	0
1864	3	201	400	2	1865	1	1	1	0	0	0	0	0	0	0	0	0	0
1865	3	201	400	2	1866	1	1	1	0	0	0	0	0	0	0	0	0	0
1866	3	201	400	2	1867	1	1	1	0	0	0	0	0	0	0	0	0	0
1867	3	201	400	2	1868	1	1	1	0	0	0	0	0	0	0	0	0	0
1868	3	201	400	2	1869	1	1	1	0	0	0	1	1	0	0	0	0	0
1869	3	201	400	2	1870	1	1	1	0	0	0	0	0	0	0	0	0	0
1870	3	201	400	2	1871	1	1	1	0	0	0	0	0	0	0	0	0	0
1871	3	201	400	2	1872	1	1	1	0	0	0	0	0	0	0	0	0	0
1872	3	201	400	2	1873	1	1	1	0	0	0	0	0	0	0	0	0	0
1873	3	201	400	2	1874	1	1	1	0	0	0	0	0	0	0	0	0	0
1874	3	201	400	2	1875	1	1	1	0	0	0	0	0	0	0	0	0	0
1875	3	201	400	2	1876	1	1	1	0	0	0	0	0	0	0	0	0	0
1876	3	201	400	2	1877	1	1	1	0	0	0	0	0	0	0	0	0	0
1877	3	201	400	2	1878	1	1	1	0	0	0	0	0	0	0	0	0	0
1878	3	201	400	2	1879	1	1	1	0	0	0	0	0	0	0	0	0	0
1879	3	201	400	2	1880	1	1	1	0	0	0	0	0	0	0	0	0	0
1880	2	101	584	2	1881	3	1	1	0	0	0	2	1	0	0	0	0	0
1881	2	101	584	2	1882	3	1	1	0	0	0	2	1	0	0	0	0	0
1882	2	101	584	2	1883	3	1	1	0	0	0	2	1	0	0	0	0	0
1883	2	101	584	2	1884	3	1	1	0	0	0	2	1	0	0	0	0	0
1884	2	101	584	2	1885	3	1	1	0	0	0	2	1	2	1	1	0	0
1885	2	101	584	2	1886	3	1	1	0	0	2	2	1	0	0	1	0	0
1886	2	101	584	2	1887	3	1	1	0	0	0	2	1	0	0	0	0	0
1887	2	101	584	2	1888	3	1	1	0	0	0	2	1	0	0	0	0	0
1888	2	101	584	2	1889	3	1	1	0	0	0	2	1	0	0	0	0	0
1889	2	101	584	2	1890	3	1	1	0	0	0	2	1	0	0	0	0	0
1890	2	101	584	2	1891	3	1	1	0	0	0	2	1	1	1	1	0	0
1891	2	101	584	2	1892	3	2	1	0	0	0	2	1	0	0	0	0	0
1892	2	101	584	2	1893	3	1	1	0	0	0	2	1	0	0	0	0	0
1893	2	101	584	2	1894	3	1	1	0	2	0	2	1	2	1	1	1	0
1894	2	101	584	2	1895	3	1	1	0	0	0	0	0	0	0	0	0	0
1895	2	101	584	2	1896	3	1	1	0	0	0	0	0	0	0	0	0	0
1896	2	101	584	2	1897	3	2	1	0	0	0	2	1	2	1	1	0	0
1897	2	101	584	2	1898	3	2	1	0	0	0	2	1	0	0	0	0	0
1898	2	101	584	2	1899	3	1	1	0	0	0	2	1	2	1	1	0	0
1899	2	101	584	2	1900	3	1	1	0	0	0	2	1	0	0	0	0	0
1900	2	101	584	2	1901	3	1	1	0	0	0	2	1	0	0	0	0	0
1901	2	101	584	2	1902	3	1	1	0	0	0	2	1	0	0	0	0	0
1902	2	101	584	2	1903	3	1	1	0	0	0	0	0	0	0	0	0	0
1903	2	101	584	2	1904	3	1	1	0	0	0	2	1	0	0	0	0	0
1904	2	101	584	2	1905	3	1	1	0	0	0	0	0	2	1	0	0	0
1905	2	101	584	2	1906	3	1	1	0	2	0	2	1	0	0	1	0	0
1906	2	101	584	2	1907	3	1	1	0	0	0	2	1	0	0	0	0	0
1907	2	101	584	2	1908	3	2	1	0	0	0	2	1	2	1	1	0	0
1908	2	101	584	2	1909	3	2	1	0	0	0	1	1	0	0	0	0	0
1909	2	101	584	2	1910	3	1	1	0	0	0	2	1	0	0	0	0	0
1910	2	101	584	2	1911	3	1	1	0	0	0	2	1	0	0	0	0	0
1911	2	101	584	2	1912	3	1	1	0	0	0	2	1	0	0	0	0	0
1912	2	101	584	2	1913	3	1	1	0	0	0	2	1	0	0	0	0	0
1913	2	101	584	2	1914	3	1	1	0	2	0	2	1	0	0	1	0	0
1914	2	101	584	2	1915	3	1	1	0	0	0	2	1	2	1	1	0	0
1915	2	101	584	2	1916	3	1	1	0	0	0	2	1	2	1	1	0	0
1916	2	101	584	2	1917	3	1	1	0	0	0	2	1	0	0	0	0	0
1917	2	101	584	2	1918	3	1	1	0	0	0	2	1	0	0	0	0	0
1918	2	101	584	2	1919	3	1	1	0	0	0	2	1	0	0	0	0	0
1919	2	101	584	2	1920	3	1	1	0	0	0	2	1	2	1	1	0	0
1920	2	101	584	2	1921	3	1	1	0	0	0	2	1	2	1	1	0	0
1921	2	101	584	2	1922	3	1	1	0	0	0	2	1	0	0	0	0	0
1922	2	101	584	2	1923	3	1	1	0	0	0	1	1	0	0	0	0	0
1923	2	101	584	2	1924	3	2	1	0	0	0	2	1	2	1	1	0	0
1924	2	101	584	2	1925	3	1	1	0	0	0	1	1	0	0	0	0	0
1925	2	101	584	2	1926	3	1	1	0	0	0	2	1	0	0	0	0	0
1926	2	101	584	2	1927	3	1	1	0	0	0	2	1	0	0	0	0	0
1927	2	101	584	2	1928	3	1	1	0	0	0	2	1	0	0	0	0	0
1928	2	101	584	2	1929	3	1	1	0	0	0	2	1	0	0	0	0	0
1929	2	101	584	2	1930	3	1	1	0	0	0	2	1	2	1	1	0	0
1930	2	101	584	2	1931	3	1	1	0	0	0	2	1	0	0	0	0	0
1931	2	101	584	2	1932	3	1	1	0	0	0	2	1	0	0	0	0	0
1932	2	101	584	2	1933	3	1	1	0	0	0	2	1	0	0	0	0	0
1933	2	101	584	2	1934	3	1	1	0	0	0	2	1	0	0	0	0	0
1934	2	101	584	2	1935	3	1	1	0	0	0	2	1	0	0	0	0	0
1935	2	101	584	2	1936	3	1	1	0	2	0	2	1	0	0	1	0	0
1936	2	101	584	2	1937	3	2	1	0	0	0	0	0	2	1	0	0	0
1937	2	101	584	2	1938	3	1	1	0	0	0	2	1	0	0	0	0	0
1938	2	204	150	2	1939	5	1	1	0	0	0	0	0	2	1	0	0	0
1939	2	204	150	2	1940	5	1	1	0	0	0	2	1	2	1	1	0	0
1940	2	204	150	2	1941	5	1	1	0	0	0	2	1	0	0	0	0	0
1941	2	204	150	2	1942	5	1	1	0	0	0	2	1	0	0	0	0	0
1942	2	204	150	2	1943	5	1	1	0	0	0	2	1	0	0	0	0	0
1943	2	204	150	2	1944	5	1	1	0	0	0	2	1	0	0	0	0	0
1944	2	204	150	2	1945	5	1	1	0	0	0	2	1	0	0	0	0	0
1945	2	204	150	2	1946	5	1	1	0	0	0	2	1	0	0	0	0	0
1946	2	204	150	2	1947	5	1	1	0	0	0	1	1	0	0	0	0	0
1947	2	204	150	2	1948	5	1	1	0	0	0	2	1	0	0	0	0	0
1948	2	204	150	2	1949	5	1	1	0	0	0	2	1	0	0	0	0	0
1949	2	204	150	2	1950	5	1	1	0	0	0	0	0	2	1	0	0	0
1950	2	204	150	2	1951	5	1	1	0	0	0	2	1	0	0	0	0	0
1951	2	204	150	2	1952	5	1	1	0	0	0	2	1	0	0	0	0	0
1952	2	204	150	2	1953	5	1	1	0	0	0	2	1	0	0	0	0	0
1953	2	204	150	2	1954	5	1	1	0	0	0	2	1	0	0	0	0	0
1954	2	204	150	2	1955	5	1	1	0	0	0	2	1	2	1	1	0	0
1955	2	204	150	2	1956	5	1	1	0	0	0	2	1	0	0	0	0	0
1956	2	204	150	2	1957	5	1	1	0	0	0	2	1	0	0	0	0	0
1957	2	204	150	2	1958	5	1	1	0	2	0	0	0	2	1	0	0	0
1958	2	204	150	2	1959	5	1	1	0	0	0	2	1	0	0	0	0	0
1959	2	204	150	2	1960	5	1	1	0	0	0	2	1	0	0	0	0	0
1960	2	204	150	2	1961	5	1	1	0	2	0	2	1	0	0	0	0	0
1961	2	204	150	2	1962	5	1	1	0	2	0	2	1	2	1	1	1	0
1962	2	204	150	2	1963	5	1	1	0	0	0	2	1	1	1	1	0	0
1963	2	204	150	2	1964	5	1	1	0	0	0	0	0	0	0	0	0	0
1964	2	204	150	2	1965	5	1	1	0	0	0	2	1	2	1	1	0	0
1965	2	204	150	2	1966	5	1	1	0	0	0	2	1	0	0	0	0	0
1966	2	204	150	2	1967	5	1	1	0	0	0	2	1	0	0	0	0	0
1967	2	204	150	2	1968	5	1	1	0	0	0	1	1	0	0	0	0	0
1968	2	204	150	2	1969	5	1	1	0	0	0	1	1	0	0	0	0	0
1969	2	204	150	2	1970	5	1	1	0	0	0	2	1	0	0	0	0	0
1970	2	204	150	2	1971	5	1	1	0	0	0	2	1	0	0	0	0	0
1971	2	204	150	2	1972	5	1	1	0	0	0	2	1	0	0	0	0	0
1972	2	204	150	2	1973	5	1	1	0	0	0	2	1	0	0	0	0	0
1973	2	204	150	2	1974	5	1	1	0	0	0	2	1	0	0	0	0	0
1974	2	204	150	2	1975	5	1	1	0	0	0	2	1	0	0	0	0	0
1975	2	204	150	2	1976	5	1	1	0	0	0	2	1	1	1	1	0	0
1976	2	204	150	2	1977	5	1	1	0	0	0	2	1	0	0	0	0	0
1977	2	204	150	2	1978	5	1	1	0	0	0	2	1	0	0	0	0	0
1978	2	204	150	2	1979	5	1	1	0	0	0	1	1	0	0	0	0	0
1979	2	204	150	2	1980	5	1	1	0	2	0	2	1	1	1	1	1	0
1980	2	204	150	2	1981	5	1	1	0	0	0	2	1	0	0	0	0	0
1981	2	204	150	2	1982	5	1	1	0	2	0	2	1	0	1	0	0	0
1982	2	204	150	2	1983	5	1	1	0	0	0	2	1	0	0	0	0	0
1983	2	204	150	2	1984	5	1	1	0	2	0	2	1	0	1	0	0	0
1984	2	204	150	2	1985	5	1	1	0	0	0	2	1	2	1	1	0	0
1985	2	204	150	2	1986	5	1	1	0	0	0	2	1	2	1	1	0	0
1986	2	204	150	2	1987	5	1	1	0	0	0	2	1	1	1	1	0	0
1987	2	204	150	2	1988	5	1	1	0	0	0	2	1	2	1	1	0	0
1988	2	204	150	2	1989	5	1	1	0	0	0	2	1	0	0	0	0	0
1989	2	204	150	2	1990	5	1	1	0	0	0	2	1	0	0	0	0	0
1990	2	204	150	2	1991	5	1	1	0	0	0	2	1	0	0	0	0	0
1991	2	204	150	2	1992	5	1	1	0	0	0	1	1	0	0	0	0	0
1992	2	204	150	2	1993	5	1	1	0	0	0	1	1	1	1	1	0	0
1993	2	204	150	2	1994	5	1	1	0	0	0	2	1	0	0	0	0	0
1994	2	204	150	2	1995	5	1	1	0	0	0	2	1	0	0	0	0	0
1995	2	204	150	2	1996	5	1	1	0	0	0	2	1	0	0	0	0	0
1996	2	204	150	2	1997	5	1	1	0	0	0	2	1	1	1	1	0	0
1997	2	204	150	2	1998	5	1	1	0	0	0	2	1	0	0	0	0	0
1998	2	204	150	2	1999	5	1	1	0	0	0	2	1	0	0	0	0	0
1999	2	204	150	2	2000	5	1	1	0	0	0	2	1	0	0	0	0	0
